# Supplementary material for: Exosomal RNA Expression Profiles and Their Prediction Performance in Patients With Gestational Diabetes Mellitus and Macrosomia
Source: Front Endocrinol (Lausanne). 2022 Apr 25;13:864971. doi: 10.3389/fendo.2022.864971 (PMC9082313; doi:10.3389/fendo.2022.864971)
Supplement: Supplementary file 2 [file DataSheet_2.xlsx]

## Sheet: Table S1
Table S1 The differentially expressed mRNAs in umbilical cord blood exosomes from patients with GDM-M compared to controls
Gene symbol	Description	Normalized signal (log2)						Fold change	P	Regulation
		GDM-M-1	GDM-M-2	GDM-M-3	NC-1	NC-2	NC-3
NUTM1	Homo sapiens NUT midline carcinoma family member 1 (NUTM1), transcript variant 3, mRNA	4.82573	4.83937	5.1678	3.24523	2.89786	3.07955	3.66042	0.000256195	up
GDF3	Homo sapiens growth differentiation factor 3 (GDF3), mRNA	4.94998	4.93264	4.80523	2.68739	2.7818	2.99886	4.19518	0.000313345	up
C17orf105	Homo sapiens CFAP97 domain containing 1 (CFAP97D1), transcript variant 1, mRNA	12.225	12.4978	12.6371	10.2966	9.91078	9.70236	5.54821	0.000565335	up
LSM8	Homo sapiens LSM8 homolog, U6 small nuclear RNA associated (LSM8), mRNA	2.44854	2.67307	2.43927	3.57928	3.40294	3.59851	0.498221	0.000634434	down
PROM1	Homo sapiens prominin 1 (PROM1), transcript variant 2, mRNA	10.1437	10.5451	10.7777	8.14405	8.04631	7.72049	5.77864	0.000673563	up
P2RY11	Homo sapiens purinergic receptor P2Y11 (P2RY11), mRNA	4.05971	4.15745	4.44438	2.51038	2.72432	2.74393	2.96198	0.000772799	up
NFE2L1	Homo sapiens nuclear factor, erythroid 2 like 1 (NFE2L1), transcript variant 1, mRNA	10.235	10.8036	10.8634	8.14159	7.91637	7.72342	6.60326	0.000894067	up
STARD7	Homo sapiens StAR related lipid transfer domain containing 7 (STARD7), mRNA	8.91955	9.37259	9.62456	7.14313	6.81659	6.75842	5.34446	0.00155585	up
PEX14	Homo sapiens peroxisomal biogenesis factor 14 (PEX14), mRNA	4.1264	4.3698	4.72003	6.62981	6.5587	6.35458	0.234416	0.00193741	down
KRT79	Homo sapiens keratin 79 (KRT79), mRNA	6.00541	6.23898	6.47424	4.88596	4.65324	4.67578	2.84814	0.00200781	up
ACTR3C	Homo sapiens ARP3 actin related protein 3 homolog C (ACTR3C), transcript variant 1, mRNA	8.21156	8.69359	9.00923	6.46408	6.18349	5.99809	5.4507	0.00215463	up
GATSL3	Homo sapiens cytosolic arginine sensor for mTORC1 subunit 1 (CASTOR1), mRNA	4.34841	4.55261	4.6877	6.00157	5.5873	6.01424	0.393759	0.00224372	down
PLK4	Homo sapiens polo like kinase 4 (PLK4), transcript variant 1, mRNA	9.03948	9.70667	9.98208	7.35655	7.15969	6.58096	5.89457	0.0024881	up
FGF17	Homo sapiens fibroblast growth factor 17 (FGF17), transcript variant 1, mRNA	5.65786	5.61893	6.18349	4.39401	4.33292	3.91878	3.0605	0.00277251	up
REP15	Homo sapiens RAB15 effector protein (REP15), mRNA	5.99284	6.45381	6.72906	4.81468	4.35863	4.31104	3.75762	0.00280083	up
LENG9	Homo sapiens leukocyte receptor cluster member 9 (LENG9), transcript variant 1, mRNA	0.806008	0.801089	1.61209	3.43446	3.09951	3.79788	0.196683	0.00284027	down
ITGB6	Homo sapiens integrin subunit beta 6 (ITGB6), transcript variant 1, mRNA	3.71936	3.98134	4.27285	2.4974	2.32585	2.65667	2.8467	0.00292182	up
DIAPH1	Homo sapiens diaphanous related formin 1 (DIAPH1), transcript variant 1, mRNA	12.5241	12.4285	12.5241	10.3301	9.95487	9.78067	5.47363	0.00324529	up
ENPP1	Homo sapiens ectonucleotide pyrophosphatase/phosphodiesterase 1 (ENPP1), mRNA	8.14671	8.59605	9.08589	6.63218	6.18033	6.03437	5.11583	0.00339669	up
TBC1D31	Homo sapiens TBC1 domain family member 31 (TBC1D31), transcript variant 1, mRNA	5.96395	6.48232	6.69476	4.95032	4.65286	4.36	3.3341	0.00399292	up
TRMT2A	Homo sapiens tRNA methyltransferase 2 homolog A (TRMT2A), transcript variant 3, mRNA	4.13349	4.48146	4.76478	2.92285	2.23688	2.91029	3.3851	0.00425851	up
MYOD1	Homo sapiens myogenic differentiation 1 (MYOD1), mRNA	4.13378	4.80486	4.85866	2.47829	3.06601	2.80069	3.56304	0.00436536	up
ADRB1	Homo sapiens adrenoceptor beta 1 (ADRB1), mRNA	7.90207	8.37886	8.70212	6.19111	6.09729	5.86686	4.94559	0.00447726	up
GPR179	Homo sapiens G protein-coupled receptor 179 (GPR179), mRNA	7.56509	7.87567	8.34398	6.29177	5.9416	5.90075	3.75426	0.00474226	up
OR6A2	Homo sapiens olfactory receptor family 6 subfamily A member 2 (OR6A2), mRNA	6.76369	6.61818	7.3017	5.038	4.97306	4.75268	3.99766	0.0048446	up
KDM5A	Homo sapiens lysine demethylase 5A (KDM5A), mRNA	3.43922	3.40736	3.37502	4.44843	4.24612	4.52273	0.498965	0.00496657	down
DLK1	Homo sapiens delta like non-canonical Notch ligand 1 (DLK1), transcript variant 1, mRNA	2.9512	3.18689	3.65246	4.83121	4.42937	4.96851	0.361711	0.00569538	down
HMCN2	Homo sapiens hemicentin 2 (HMCN2), mRNA	4.71846	4.18544	4.34152	2.99681	3.48166	3.40548	2.17803	0.00688	up
MTCP1	Homo sapiens mature T cell proliferation 1 (MTCP1), mRNA	4.22478	4.42446	4.96494	3.21018	2.55328	2.24645	3.59358	0.00770615	up
RAP1GAP2	Homo sapiens RAP1 GTPase activating protein 2 (RAP1GAP2), transcript variant 1, mRNA	5.16576	5.21558	5.59026	4.12356	3.5155	4.15374	2.59784	0.00773638	up
HTR3B	Homo sapiens 5-hydroxytryptamine receptor 3B (HTR3B), transcript variant 1, mRNA	5.80862	6.20643	6.42371	4.13052	4.17903	4.14558	4.04558	0.00775166	up
TDRKH	Homo sapiens tudor and KH domain containing (TDRKH), transcript variant 1, mRNA	4.8114	4.74801	5.23902	2.97147	3.79847	3.32629	2.91674	0.00833824	up
ZNF529	Homo sapiens zinc finger protein 529 (ZNF529), transcript variant 1, mRNA	2.86198	3.2011	3.44881	2.22025	2.03691	1.88555	2.19821	0.00900471	up
RAB18	Homo sapiens RAB18, member RAS oncogene family (RAB18), transcript variant 2, mRNA	3.1082	3.68914	3.55523	2.22685	2.21511	2.60346	2.1606	0.00901254	up
ATXN3L	Homo sapiens ataxin 3 like (ATXN3L), mRNA	7.10958	7.4139	7.95218	5.86794	6.09854	5.62472	3.15594	0.00919176	up
GH1	Homo sapiens growth hormone 1 (GH1), transcript variant 1, mRNA	4.52744	4.37502	3.45572	7.35918	7.37118	7.45589	0.108415	0.00981802	down
NBEA	Homo sapiens neurobeachin (NBEA), transcript variant 1, mRNA	3.14946	3.27335	3.31756	1.3697	1.28757	1.93913	3.21802	0.0104953	up
VAPA	Homo sapiens VAMP associated protein A (VAPA), transcript variant 1, mRNA	8.76869	9.39895	9.69628	7.73956	7.32282	7.82747	3.22958	0.0115533	up
LGALS3BP	Homo sapiens galectin 3 binding protein (LGALS3BP), mRNA	3.06028	2.97791	2.29136	4.14418	3.99134	4.49379	0.376273	0.0120019	down
KANK2	Homo sapiens KN motif and ankyrin repeat domains 2 (KANK2), transcript variant 2, mRNA	2.5543	2.26068	1.74597	3.65272	3.18629	3.91153	0.38173	0.0120113	down
RHCG	Homo sapiens Rh family C glycoprotein (RHCG), transcript variant 1, mRNA	4.58557	4.69098	5.28421	3.13816	3.48894	3.9083	2.53403	0.0125441	up
IGFBP6	Homo sapiens insulin like growth factor binding protein 6 (IGFBP6), mRNA	2.09553	2.63433	1.76693	3.59186	4.22414	3.34623	0.339372	0.0129255	down
SUN1	Homo sapiens Sad1 and UNC84 domain containing 1 (SUN1), transcript variant 1, mRNA	4.31632	4.65236	4.96225	3.25145	2.96548	3.76896	2.46214	0.0132617	up
ZNF608	Homo sapiens zinc finger protein 608 (ZNF608), mRNA	7.90376	8.2389	8.81209	6.673	6.54667	6.36432	3.56608	0.0138692	up
EIF4G3	Homo sapiens eukaryotic translation initiation factor 4 gamma 3 (EIF4G3), transcript variant 1, mRNA	5.1341	5.80667	6.02104	4.23969	3.81645	4.15781	3.06966	0.0141671	up
MLH3	Homo sapiens mutL homolog 3 (MLH3), transcript variant 1, mRNA	7.44766	7.65251	8.18375	8.7432	9.25001	8.88273	0.441591	0.0142383	down
BAZ2B	Homo sapiens bromodomain adjacent to zinc finger domain 2B (BAZ2B), transcript variant 1, mRNA	4.22703	4.90474	5.21285	3.04483	2.52883	3.57093	3.31061	0.0144065	up
FIGNL2	Homo sapiens fidgetin like 2 (FIGNL2), mRNA	5.60313	6.03196	6.30118	4.60765	4.92094	4.75588	2.36129	0.0148357	up
SPIDR	Homo sapiens scaffold protein involved in DNA repair (SPIDR), transcript variant 1, mRNA	7.16639	7.40553	8.13622	6.12655	5.89824	5.66238	3.30017	0.0161423	up
CSH1	Homo sapiens chorionic somatomammotropin hormone 1 (CSH1), mRNA	5.00798	4.67446	3.45661	7.79295	7.50558	7.7047	0.112221	0.0174089	down
KIAA1045	Homo sapiens PHD finger protein 24 (PHF24), transcript variant 1, mRNA	3.47211	3.90428	4.09735	2.56913	2.55924	2.67587	2.37046	0.0187841	up
SMTNL1	Homo sapiens smoothelin like 1 (SMTNL1), mRNA	4.08081	4.47516	4.86943	2.47269	2.78035	3.52052	2.86206	0.0187884	up
MAGEE2	Homo sapiens MAGE family member E2 (MAGEE2), mRNA	5.98785	6.41067	6.79405	4.87062	5.3162	5.52509	2.25376	0.0197128	up
OR52E8	Homo sapiens olfactory receptor family 52 subfamily E member 8 (OR52E8), mRNA	3.90459	3.43051	4.19138	0.829767	2.27025	1.85889	4.30428	0.0200223	up
DNAJC24	Homo sapiens DnaJ heat shock protein family (Hsp40) member C24 (DNAJC24), mRNA	5.66059	5.70999	6.58202	4.50048	4.09376	4.94078	2.82201	0.0203396	up
MRPL45	Homo sapiens mitochondrial ribosomal protein L45 (MRPL45), transcript variant 1, mRNA	5.3583	5.21898	5.85233	4.00127	4.08731	4.77136	2.25521	0.0204468	up
MYDGF	Homo sapiens myeloid derived growth factor (MYDGF), mRNA	3.25938	2.75178	2.63506	4.13378	3.96248	4.02361	0.455862	0.0206719	down
DTX4	Homo sapiens deltex E3 ubiquitin ligase 4 (DTX4), transcript variant 1, mRNA	3.71587	4.01947	4.65337	2.05911	2.35335	3.17149	2.98146	0.0220326	up
WDR87	Homo sapiens WD repeat domain 87 (WDR87), transcript variant 1, mRNA	4.7076	4.71526	5.36967	6.06866	5.74654	6.14771	0.488993	0.0224591	down
FAM118B	Homo sapiens family with sequence similarity 118 member B (FAM118B), transcript variant 1, mRNA	3.76665	4.11066	4.44747	2.7073	1.50975	2.56696	3.4438	0.02252	up
HAP1	Homo sapiens huntingtin associated protein 1 (HAP1), transcript variant 2, mRNA	4.96225	5.62687	5.82167	4.23467	3.75563	4.58765	2.43262	0.0229416	up
SGCA	Homo sapiens sarcoglycan alpha (SGCA), transcript variant 1, mRNA	5.05781	5.64333	5.77062	4.63938	4.09079	4.63815	2.06216	0.0235739	up
FBXL4	Homo sapiens F-box and leucine rich repeat protein 4 (FBXL4), transcript variant 2, mRNA	3.22783	3.3465	3.99599	2.06944	2.77468	1.92326	2.393	0.0237389	up
LAMTOR3	Homo sapiens late endosomal/lysosomal adaptor, MAPK and MTOR activator 3 (LAMTOR3), transcript variant 1, mRNA	4.66043	5.05664	5.40795	3.55032	4.33496	3.9007	2.15722	0.0238284	up
QRFPR	Homo sapiens pyroglutamylated RFamide peptide receptor (QRFPR), mRNA	2.99446	3.27112	3.65924	1.60141	2.35164	2.39843	2.2562	0.0239582	up
UPK3B	Homo sapiens uroplakin 3B (UPK3B), transcript variant 1, mRNA	4.35778	4.90555	4.64011	5.71059	5.3185	6.13903	0.463361	0.0241386	down
CAV3	Homo sapiens caveolin 3 (CAV3), transcript variant 1, mRNA	4.16084	4.30566	4.79153	3.16549	3.12871	3.82182	2.0514	0.024891	up
BMPR1B	Homo sapiens bone morphogenetic protein receptor type 1B (BMPR1B), transcript variant 2, mRNA	4.7956	5.28048	5.41893	4.07146	4.12798	4.16009	2.09723	0.0292384	up
AIG1	Homo sapiens androgen induced 1 (AIG1), transcript variant 3, mRNA	3.60458	4.02756	4.45506	2.85515	3.32368	2.48774	2.20529	0.0297154	up
TRPM3	Homo sapiens transient receptor potential cation channel subfamily M member 3 (TRPM3), transcript variant 9, mRNA	6.72047	6.99594	7.38395	5.97624	6.00858	6.03894	2.07224	0.0324902	up
SERPINB12	Homo sapiens serpin family B member 12 (SERPINB12), transcript variant 2, mRNA	3.28487	3.75057	4.30359	2.66931	2.22713	2.7671	2.40627	0.0332391	up
ZBTB17	Homo sapiens zinc finger and BTB domain containing 17 (ZBTB17), transcript variant 3, mRNA	4.1152	4.87498	5.2136	3.15756	2.94499	3.91075	2.6459	0.0335974	up
FAM198B	Homo sapiens golgi associated kinase 1B (GASK1B), transcript variant 2, mRNA	4.65427	4.60407	5.42344	3.32273	3.25014	4.20522	2.43421	0.0336412	up
ACOT1	Homo sapiens acyl-CoA thioesterase 1 (ACOT1), mRNA	5.47269	5.38868	6.04819	3.9529	4.05329	4.96367	2.40905	0.0338782	up
C14orf132	Homo sapiens chromosome 14 open reading frame 132 (C14orf132), transcript variant 1, mRNA	3.49057	3.17933	4.23522	1.72292	2.17296	2.80495	2.64428	0.0341654	up
CDH23	Homo sapiens cadherin related 23 (CDH23), transcript variant 1, mRNA	5.81113	6.29409	6.74114	4.76811	4.62476	5.59974	2.40598	0.0346637	up
TOR1A	Homo sapiens torsin family 1 member A (TOR1A), mRNA	8.95016	9.60959	10.0991	7.87143	7.74635	8.73532	2.71132	0.0347028	up
HNRNPC	Homo sapiens heterogeneous nuclear ribonucleoprotein C (C1/C2) (HNRNPC), transcript variant 1, mRNA	5.8686	6.386	6.68889	5.16812	5.21986	5.51433	2.062	0.0351872	up
IFT172	Homo sapiens intraflagellar transport 172 (IFT172), mRNA	7.67172	8.11936	8.64078	7.12705	6.66847	7.29138	2.21305	0.0363191	up
DDX54	Homo sapiens DEAD-box helicase 54 (DDX54), transcript variant 1, mRNA	5.82167	6.30207	6.83565	4.77279	5.26386	5.42757	2.29492	0.0364152	up
KIF21B	Homo sapiens kinesin family member 21B (KIF21B), transcript variant 1, mRNA	3.72056	4.59411	4.97033	2.26094	3.11181	3.31548	2.93608	0.0364519	up
SLC51B	Homo sapiens solute carrier family 51 beta subunit (SLC51B), mRNA	3.33092	3.70318	3.65489	2.45502	2.01045	1.17292	3.03249	0.0367349	up
C7orf60	Homo sapiens base methyltransferase of 25S rRNA 2 homolog (BMT2), mRNA	4.69964	5.20608	5.73275	3.34949	3.30358	4.45639	2.76241	0.037357	up
SYNGAP1	Homo sapiens synaptic Ras GTPase activating protein 1 (SYNGAP1), transcript variant 1, mRNA	8.60219	9.28843	9.96483	7.54136	7.44837	8.3207	2.95777	0.0400659	up
MGME1	Homo sapiens mitochondrial genome maintenance exonuclease 1 (MGME1), transcript variant 2, mRNA	2.52812	2.41313	1.70346	3.12309	3.33329	3.41707	0.486925	0.0413864	down
ZNF583	Homo sapiens zinc finger protein 583 (ZNF583), transcript variant 1, mRNA	5.83867	6.5129	6.97367	4.78747	4.7398	5.73679	2.54718	0.0429926	up
DNAJC22	Homo sapiens DnaJ heat shock protein family (Hsp40) member C22 (DNAJC22), transcript variant 1, mRNA	3.35233	3.78345	4.7097	2.11472	2.3429	2.79814	3.06548	0.0431573	up
TOP1MT	Homo sapiens DNA topoisomerase I mitochondrial (TOP1MT), transcript variant 2, mRNA	9.40183	10.1727	10.3928	8.33314	8.23142	9.32766	2.50882	0.0433094	up
COL26A1	Homo sapiens collagen type XXVI alpha 1 chain (COL26A1), transcript variant 1, mRNA	2.98086	3.54523	3.41556	2.79861	2.12221	1.84612	2.02856	0.043352	up
KDM1A	Homo sapiens lysine demethylase 1A (KDM1A), transcript variant 1, mRNA	4.32587	4.97526	5.27825	3.33898	3.54747	4.2523	2.20995	0.0436707	up
TCP11L2	Homo sapiens t-complex 11 like 2 (TCP11L2), transcript variant 1, mRNA	3.3727	3.53972	4.22339	1.87274	2.08915	3.06916	2.49339	0.044257	up
RHPN1	Homo sapiens rhophilin Rho GTPase binding protein 1 (RHPN1), mRNA	6.35377	6.75224	7.32073	5.51372	5.71431	5.77302	2.28591	0.0467078	up
MT1HL1	Homo sapiens metallothionein 1H like 1 (MT1HL1), mRNA	1.70849	3.08747	2.26102	3.96032	3.35957	4.09957	0.385389	0.0473788	down
PLXNA2	Homo sapiens plexin A2 (PLXNA2), mRNA	6.86016	7.20497	7.70799	6.13999	6.28017	6.37873	2.04279	0.047654	up
DDIT4	Homo sapiens DNA damage inducible transcript 4 (DDIT4), mRNA	3.55668	2.75753	2.40764	4.15068	4.45012	4.24544	0.406837	0.04835	down
MTG2	Homo sapiens mitochondrial ribosome associated GTPase 2 (MTG2), mRNA	7.71266	8.14159	8.65581	6.95118	7.11825	7.27303	2.14571	0.0486103	up
SDR39U1	Homo sapiens short chain dehydrogenase/reductase family 39U member 1 (SDR39U1), transcript variant 1, mRNA	6.60726	7.23129	7.64442	5.71886	6.19472	6.34048	2.16394	0.0488211	up
HSPA9	Homo sapiens heat shock protein family A (Hsp70) member 9 (HSPA9), mRNA	2.3368	0.793686	1.22762	3.10451	3.52246	3.163	0.314195	0.0496946	down

## Sheet: Table S2
Table S2 The differentially expressed lncRNAs in umbilical cord blood exosomes from patients with GDM-M compared to controls
Accession	GeneSymbol	Normalized signal (log2)						Fold change	P	Regulation
		GDM-M-1	GDM-M-2	GDM-M-3	NC-1	NC-2	NC-3
NR_002921	SNORA75	3.69401	3.64863	3.76491	2.15974	2.29614	2.25612	2.76035	1.31693e-05	up
lnc-TBX18-1:1	---	4.79344	4.79035	4.65909	3.57918	3.47468	3.68324	2.24611	0.000170343	up
ENST00000449463.1	AL121718.1	4.99955	5.21011	5.0624	6.34436	6.28999	6.5254	0.407049	0.000182973	down
lnc-ZC3H15-2:1	---	3.82866	3.7485	3.97562	2.18234	2.46799	2.27651	2.90819	0.00018751	up
ENST00000546264.1	AC073912.1	10.6726	11.0001	10.9871	8.24625	8.02703	7.68791	7.40909	0.000290562	up
IL10RB-DT:19	---	10.8682	11.1522	11.1608	8.88923	8.69488	8.40321	5.24357	0.000321106	up
lnc-FAM49B-4:1	---	2.80711	3.32575	3.13331	5.7282	5.49932	5.33861	0.185999	0.000329323	down
lnc-ZFHX3-7:1	---	5.03439	4.95748	4.69285	7.15035	7.03143	7.20623	0.213308	0.000345347	down
ENST00000602946.1	AC006064.4	4.56324	5.04179	4.8593	2.66371	2.24437	2.75457	4.80315	0.000450203	up
lnc-HPS6-1:1	---	10.4702	10.9937	10.9504	8.75875	8.39274	8.25477	5.05844	0.000518876	up
ENST00000551505.4	AC079385.1	7.06776	6.87486	7.12544	5.8549	5.9858	6.04819	2.08698	0.00054112	up
lnc-SEC11A-2:1	---	6.3366	6.70818	6.79719	4.83908	4.82432	4.41232	3.79044	0.000638498	up
lnc-FAM156B-4:1	---	2.22913	2.26432	2.01623	3.39967	3.20398	3.12372	0.475269	0.000693016	down
lnc-CAPZA3-3:2	---	1.19823	0.771292	0.799553	3.14631	2.98802	3.23973	0.218875	0.000707309	down
lnc-TNFSF13B-2:1	---	9.70667	10.0602	10.3301	8.09623	7.86167	7.63313	4.52695	0.000950332	up
lnc-SOX6-1:1	---	11.1351	11.3549	11.2937	8.99352	8.5038	8.59132	5.86348	0.00095194	up
ENST00000623980.1	AL022323.4	3.27321	3.32617	3.73985	1.50011	1.88641	1.34796	3.64418	0.00104605	up
LINC01912:10	---	3.01871	3.47374	3.58929	0.861766	1.47974	0.9233	4.80571	0.00104625	up
ENST00000418968.4	AC007750.1	8.89742	9.47528	9.68451	7.06901	6.5917	6.49009	6.27397	0.00119802	up
lnc-ACTR5-4:1	---	3.42872	3.90471	3.55488	2.21728	1.84472	2.06568	3.01715	0.00121606	up
lnc-TRA2A-5:1	---	10.0378	10.5329	10.7857	8.08841	7.78761	7.62664	6.22217	0.00128937	up
ENST00000450667.1	LINC01911	11.5164	11.722	11.5626	9.46886	9.13652	8.94775	5.28674	0.00129866	up
ENST00000408591.1	RNU6ATAC16P	6.58974	6.77007	7.18967	5.1335	4.85995	4.5176	4.0374	0.00132484	up
ENST00000493214.2	LINC02006	9.48611	10.0535	10.1607	7.76978	7.17245	6.96699	5.99767	0.00134401	up
lnc-ISL2-4:1	---	5.25164	5.31561	5.61918	4.19645	3.87479	3.73828	2.74168	0.00134869	up
NR_028288	TCL6	5.09018	5.40627	5.27078	6.43416	6.15636	6.50235	0.463177	0.00149517	down
lnc-ZWINT-1:2	---	2.38587	2.17079	2.63972	4.08804	3.94001	3.80188	0.344723	0.00151805	down
ENST00000429850.2	KCNMA1-AS1	5.8659	5.9852	6.11307	4.46106	4.28429	3.97837	3.33295	0.00168076	up
lnc-TSHZ1-4:2	---	8.12676	8.49766	9.02128	6.17211	6.09046	5.57542	6.17542	0.00184711	up
ENST00000478468.1	AC082651.1	5.66709	5.95475	6.08497	4.37824	4.49233	4.29266	2.87301	0.00200539	up
NR_104672	LOC102467214	5.38089	5.58754	5.75844	4.33484	4.57546	4.66292	2.07466	0.0020983	up
LINC01483:8	---	6.83144	7.17875	7.40701	5.59913	5.08692	4.92348	3.79839	0.00210535	up
ENST00000569912.1	Z83847.1	4.81936	5.34174	4.98923	3.86807	3.59546	3.37667	2.71196	0.00241928	up
lnc-IAH1-3:2	---	5.89253	6.40365	6.44562	4.70423	4.64463	4.33178	3.24675	0.0024992	up
lnc-ZNF746-3:3	---	6.03925	6.20618	6.45489	4.84966	4.68232	4.25447	3.08881	0.00258002	up
lnc-BRF1-74:1	---	5.57743	5.89055	5.90173	4.57694	4.86187	4.91992	2.00511	0.00260125	up
ENST00000430772.5	FTX	3.95414	3.88559	4.24842	5.15823	5.13287	5.31601	0.445492	0.00260751	down
NR_038988	LINC00630	5.75313	5.64979	6.22691	4.29434	3.94302	4.16289	3.38362	0.00267204	up
lnc-ZNF395-3:1	---	5.61085	5.96177	6.3113	4.29266	4.05982	3.85463	3.75641	0.00274818	up
lnc-TMEM64-4:1	---	7.08564	7.3653	7.79003	5.94057	5.53085	5.36929	3.50396	0.00280815	up
ENST00000512036.1	AC020551.1	5.54106	5.68107	6.07719	4.45271	4.02627	3.80264	3.17159	0.00284269	up
lnc-SNX18-1:1	---	6.69221	6.6762	7.30859	4.91463	5.42506	4.91463	3.52614	0.00292711	up
ENST00000597156.1	AC010336.3	7.10874	7.41615	7.95341	5.77572	5.25214	5.06608	4.40426	0.00305744	up
NR_036549	CCNT2-AS1	11.5506	11.6934	11.5083	9.48429	9.16388	8.85491	5.26268	0.00306371	up
ENST00000623420.1	Z95114.4	5.6516	6.03641	6.40849	4.36675	4.16156	3.85177	3.79219	0.00311984	up
lnc-ALDOC-2:2	---	4.16543	4.38288	4.49878	5.29794	5.2936	5.67308	0.473937	0.00312722	down
lnc-HMGB2-8:1	---	6.03309	6.34524	6.4224	5.20016	4.99995	4.67149	2.4676	0.00316812	up
ENST00000431616.5	LINC00630	5.88011	5.91791	6.48611	4.67666	4.45142	4.05159	3.2638	0.00320554	up
lnc-TUB-3:1	---	2.19588	2.14516	1.4278	4.32398	3.67158	4.06807	0.236063	0.0032268	down
ENST00000428188.1	IL1R1-AS1	8.09311	8.56013	8.86827	6.30479	5.99474	6.0641	5.32989	0.00362347	up
lnc-IGFBP2-9:1	---	6.23809	6.54114	6.99179	5.07734	4.60765	4.63232	3.5673	0.00362497	up
lnc-IER5L-1:2	---	6.54279	6.85242	7.2235	5.39248	5.19424	4.98566	3.24783	0.00389866	up
lnc-COLGALT2-1:2	---	6.41612	6.58416	7.12705	5.14204	4.77799	4.73552	3.59257	0.00392714	up
ENST00000549515.1	AL158058.1	3.55758	3.45541	3.67838	2.36401	2.59662	2.15002	2.27352	0.00397673	up
lnc-GTF2H2-5:1	---	8.30018	9.04432	9.27209	6.44695	6.30743	5.93247	6.42356	0.00401146	up
lnc-CDY2A-11:1	---	3.44867	3.84724	4.15646	1.98783	1.82054	2.20374	3.56404	0.00401642	up
lnc-CAMTA2-1:1	---	6.21292	6.61412	6.91815	5.01845	4.67149	5.20181	3.09481	0.00406483	up
LINC00265:1	---	6.13534	6.56823	6.83831	5.16283	4.93209	4.56611	3.10546	0.00407396	up
lnc-C9orf85-1:1	---	4.63065	5.14096	5.26933	3.68136	3.11625	3.5621	2.96064	0.00407864	up
ENST00000437014.1	AL137026.2	5.13887	5.23387	5.59184	4.0334	4.28747	4.36876	2.14089	0.00413176	up
NR_001456	SNORD38A	5.21285	5.55589	5.78536	4.08644	3.66984	3.27585	3.53501	0.00429038	up
ENST00000464125.1	FAM3D-AS1	7.76588	8.07803	8.74697	6.31965	6.02456	5.50999	4.81529	0.00437186	up
lnc-KCNK6-1:1	---	3.31507	3.555	3.56185	1.74224	1.88094	2.29593	2.80711	0.00440018	up
LINC02202:20	---	2.19678	2.24382	2.22913	3.48699	3.43933	3.74811	0.394672	0.00444155	down
ENST00000622091.1	AP003471.1	3.37406	3.64699	4.03691	1.70712	1.18584	2.09335	4.00815	0.00454794	up
lnc-MACROD1-1:1	---	2.95525	3.57297	3.25006	1.98928	1.48848	1.23862	3.19289	0.00459503	up
LINC01234:6	---	8.53226	9.03948	9.36882	6.45326	6.5768	6.27948	5.97314	0.00464178	up
lnc-TSN-13:1	---	6.84434	7.29751	7.59239	5.55631	5.18821	5.29888	3.78588	0.00468994	up
lnc-TPO-2:2	---	3.42656	3.15824	3.74497	2.43148	1.91043	2.05394	2.48662	0.00478685	up
ENST00000362600.1	RF00264	6.53935	7.18207	7.45346	5.37944	5.06835	4.57607	4.17545	0.00490729	up
lnc-VPS13C-2:2	---	5.56696	5.75734	6.30937	4.49185	3.79317	3.71871	3.65049	0.00497159	up
lnc-KRT80-13:1	---	8.36789	8.89939	9.20823	6.49327	6.25465	6.22016	5.80663	0.00500681	up
lnc-CACNG5-2:1	---	6.48743	6.60117	7.10958	4.66806	4.74256	4.5475	4.299	0.00508472	up
NR_104609	LOC100505811	5.90127	6.02755	6.51105	4.67774	3.85922	3.88808	3.93731	0.00516246	up
lnc-C2orf69-7:1	---	2.88113	3.13736	3.77126	1.74356	1.16182	0.980567	3.9449	0.00524034	up
lnc-ADTRP-7:6	---	3.71484	3.85292	3.98285	4.98071	4.69236	5.16884	0.464553	0.00536353	down
lnc-VAV2-4:1	---	3.67289	4.17852	4.3246	2.3259	1.65252	1.27356	4.81304	0.00543108	up
lnc-CEMP1-10:1	---	5.83986	6.28922	6.58775	4.89371	4.58107	4.12323	3.25884	0.00544712	up
lnc-UBL7-1:2	---	7.48748	7.91517	8.39783	6.06011	5.64004	5.66709	4.52873	0.0054501	up
lnc-EXOC4-7:1	---	3.58017	3.62067	3.83931	2.70323	2.638	2.23223	2.21236	0.0056724	up
lnc-OR4F16-8:1	---	1.74507	1.12267	0.758517	3.4168	3.10461	3.68764	0.2245	0.00569931	down
ENST00000519726.2	FAM85B	3.34368	3.50234	3.4328	4.63256	4.86793	5.1335	0.362288	0.00576673	down
lnc-GFRA2-1:1	---	6.50549	6.88239	7.46895	5.16142	4.86339	4.56483	4.35838	0.0057805	up
lnc-ZFP3-4:1	---	2.45435	2.35196	1.83913	4.0742	3.83805	3.87075	0.309426	0.00604872	down
lnc-PHC3-1:2	---	5.93908	6.35339	6.7961	4.60388	4.76523	4.25661	3.59992	0.00609215	up
LINC01483:9	---	7.12293	7.41051	7.99585	5.80361	5.69087	5.30573	3.84036	0.00611166	up
ENST00000606743.1	AL645933.2	4.05072	4.01874	4.16472	5.24804	4.96901	5.38394	0.456582	0.00620238	down
ENST00000566418.1	AC076968.1	5.72893	5.83433	6.47595	3.60124	3.85352	3.75017	4.9718	0.00622118	up
ENST00000620864.1	COLCA1	2.08353	1.87659	2.40174	3.50815	2.98227	3.44492	0.437352	0.00626524	down
lnc-WNT7B-3:1	---	3.50317	3.38356	3.82766	4.91955	4.47668	5.07785	0.416827	0.00635597	down
lnc-PIK3AP1-5:1	---	3.08593	3.82846	3.40174	1.63018	2.06484	2.0395	2.92052	0.00636548	up
lnc-SLC35G4-4:1	---	4.77039	5.11247	5.51433	3.67411	3.83109	3.35489	2.89009	0.00657464	up
ENST00000511677.1	AP003716.1	9.19194	9.66896	10.0698	7.25319	7.27601	7.03903	5.63406	0.00665697	up
lnc-GCG-2:1	---	2.83703	2.47785	2.69542	3.88929	3.78995	4.38721	0.387155	0.0066857	down
ENST00000435491.1	AC091133.1	7.14459	7.42673	8.12995	5.68143	5.48375	5.1224	4.53533	0.00683213	up
lnc-HLA-DPA1-1:1	---	5.90259	5.85782	6.57582	4.52899	4.77279	4.23547	3.07836	0.00690256	up
lnc-ALDH1A2-6:1	---	5.17231	5.43149	6.03117	3.80264	3.70816	3.38238	3.8613	0.00711784	up
lnc-CAPZA3-5:1	---	6.47518	6.86221	7.19049	5.28353	5.33069	5.03075	3.14057	0.0071471	up
ENST00000587412.1	AF038458.2	8.46764	8.9871	9.45767	6.44405	6.49815	6.2001	6.23387	0.00726021	up
NR_003204	SNORD114-11	3.23716	3.54368	3.98593	1.84907	1.55251	2.38575	3.14022	0.00732304	up
ENST00000517807.1	AC004944.1	5.11484	5.5498	5.82456	4.45506	3.99723	3.83291	2.64929	0.00749616	up
ENST00000563230.1	AC009145.1	5.43709	5.68572	5.97809	6.80532	6.58416	7.15969	0.449955	0.00750764	down
lnc-GPR157-5:1	---	3.65153	3.75403	4.12568	2.70504	2.94361	2.7493	2.07828	0.0077486	up
lnc-FUT8-1:2	---	6.73934	7.18967	7.8635	5.6513	4.91645	4.76363	4.51315	0.00781418	up
NR_110708	LINC01534	4.54273	4.61958	4.53881	3.17933	2.67906	3.08686	2.96894	0.00784849	up
lnc-TLR10-1:1	---	6.80415	7.02448	7.55283	5.19489	5.39798	5.15113	3.7586	0.00803781	up
ENST00000520418.1	AC113133.1	7.76524	8.0084	8.57621	6.3567	6.09479	6.07553	3.93467	0.00816656	up
lnc-NKAIN4-1:1	---	5.01098	5.03244	5.4592	3.75734	3.6872	4.30254	2.36176	0.00825671	up
lnc-RAD17-2:1	---	3.78923	4.00235	3.4769	2.73198	2.37437	2.92665	2.10914	0.00840735	up
lnc-ATP6V1D-3:1	---	5.64405	6.20946	6.43988	4.10387	4.27815	4.0061	4.00313	0.00848159	up
lnc-RAPGEF5-1:1	---	4.38508	4.79732	5.08756	3.29391	3.78968	3.20475	2.51705	0.00856162	up
ENST00000474768.5	ADAMTS9-AS2	3.04357	3.21205	3.68993	1.76289	2.02561	1.13431	3.14865	0.00874476	up
ENST00000598961.1	AL512770.1	3.7186	3.9864	4.31536	3.15147	2.67569	2.92231	2.14055	0.00884527	up
lnc-AKTIP-5:1	---	7.89293	8.19727	8.67334	6.52103	6.46629	6.26448	3.65356	0.00891451	up
lnc-BTN3A2-1:4	---	3.93666	4.14334	4.16388	3.25694	2.73057	3.03506	2.08698	0.00907747	up
lnc-ALOX15-1:1	---	4.86368	5.26646	5.36745	6.45063	6.56401	6.56913	0.393052	0.00916114	down
ENST00000506859.1	AC106786.2	5.63071	6.18349	6.42689	4.01376	4.26808	4.1598	3.90778	0.0093361	up
lnc-TRUB1-3:1	---	9.2672	9.99263	10.1278	7.4458	7.38585	7.28398	5.53591	0.0101515	up
lnc-LINGO2-7:1	---	4.50869	4.71559	5.14157	3.41319	3.0221	3.80662	2.57368	0.0102584	up
NR_109972	LINC01483	6.73064	7.12222	7.46358	5.42439	5.24372	5.37485	3.44992	0.0104726	up
lnc-PIK3C3-14:1	---	4.31404	4.9607	5.03856	6.13406	5.85316	6.43642	0.390865	0.0106186	down
ENST00000433442.1	AL357992.1	7.34948	7.86824	8.32236	6.29502	5.82501	5.94271	3.64395	0.0106662	up
NR_072991	HERC2P10	4.32238	4.35138	5.07868	3.50949	2.80815	2.77468	2.94079	0.0107605	up
ENST00000610459.1	AC016876.3	4.49106	4.71158	5.18847	3.74095	3.59438	3.02846	2.53376	0.0110113	up
lnc-RUBCN-10:1	---	3.68388	3.84643	3.95051	2.39053	2.89073	2.894	2.12491	0.0111306	up
lnc-REEP5-1:1	---	6.05241	6.37192	7.00378	4.92606	4.74916	4.44056	3.5126	0.0113198	up
ENST00000432694.2	AL031599.1	6.32641	6.64222	7.2293	5.05223	4.91138	4.69617	3.70178	0.0113223	up
lnc-CRH-6:1	---	1.93743	2.60119	2.59019	3.69661	3.39903	4.15719	0.384944	0.0115248	down
lnc-ERICH1-5:1	---	6.70818	7.03143	7.38362	8.23382	7.89027	8.49439	0.44761	0.0115763	down
ENST00000416861.1	AC009502.1	6.75224	7.20596	7.75068	5.497	5.22802	5.09801	4.02784	0.0116537	up
lnc-SGCG-7:2	---	0.832383	1.29488	1.83227	3.18567	3.54841	3.26967	0.25606	0.0116669	down
lnc-HERC6-2:5	---	6.20562	6.64963	7.22457	5.08652	4.90895	4.56861	3.68961	0.0116705	up
lnc-SLC4A5-2:8	---	2.12921	2.36575	2.94239	3.93542	3.78078	4.21256	0.361799	0.0116832	down
NR_038271	TTN-AS1	3.31017	3.5907	4.61541	0.744951	2.03705	1.53055	5.36153	0.011822	up
lnc-TMEM35A-1:1	---	4.58605	5.1455	5.01824	4.09105	3.61048	4.03885	2.00951	0.0119325	up
lnc-GNG8-1:1	---	4.68995	5.3597	5.41146	3.58197	3.33176	3.54276	3.24753	0.0120989	up
lnc-THEMIS-5:1	---	5.46521	5.8454	6.37458	4.4789	4.25428	3.43249	3.5387	0.0121075	up
lnc-PLCH2-3:1	---	4.17812	4.27313	4.5333	3.34833	2.72221	3.28603	2.28328	0.0121673	up
ENST00000562667.1	AC018943.1	1.46199	2.04628	1.1938	3.54768	3.58311	3.37056	0.26962	0.0122436	down
lnc-DNAJC15-7:1	---	4.6166	4.68618	5.28209	3.33228	3.59946	3.64569	2.56956	0.0124261	up
lnc-SCN2A-4:1	---	6.10453	6.02564	6.48795	5.0245	4.54	5.2971	2.35168	0.0130713	up
ENST00000518822.1	AC100810.1	3.11891	3.14875	3.81773	2.38484	2.05443	1.64116	2.53343	0.0131766	up
NR_110809	LOC101927666	2.6281	2.70582	3.22896	3.84092	3.72395	4.15913	0.486298	0.0132582	down
lnc-CHCHD4-3:1	---	2.938	3.40137	3.37854	1.02099	1.83235	0.728606	3.95029	0.0132793	up
lnc-KMT2B-1:1	---	3.31007	4.14102	3.71048	2.68234	1.9725	2.42518	2.58692	0.0133344	up
lnc-EDN2-5:1	---	3.88977	4.3217	4.64057	3.11388	2.61913	2.06384	3.14843	0.0133797	up
lnc-BLOC1S3-1:1	---	3.4538	3.89085	3.80029	3.04251	2.43044	2.54107	2.0423	0.0135107	up
lnc-RNF212-3:3	---	3.41897	3.71571	4.15128	1.02262	1.41082	2.30276	4.32262	0.0135413	up
lnc-EXT1-7:2	---	3.80799	4.281	5.14756	1.66629	2.46436	2.60305	4.66486	0.0136004	up
lnc-TTLL2-1:1	---	3.7828	3.78889	4.06008	2.88645	2.18582	2.23715	2.65719	0.0136535	up
lnc-TMPRSS11E-4:1	---	5.18181	5.48892	5.74604	6.57105	6.42173	6.62762	0.482235	0.0136954	down
lnc-IKBIP-13:2	---	4.47848	4.81073	5.17513	3.53474	3.96472	3.6165	2.19135	0.0137646	up
NR_049864	MIR5684	5.94592	6.11769	6.60117	4.87589	5.14232	5.21735	2.23952	0.0137685	up
lnc-ANLN-6:1	---	4.16376	4.12687	4.71774	3.4121	3.03997	3.33028	2.13316	0.0139692	up
lnc-ADCK1-3:1	---	5.25547	5.08652	5.81113	4.24593	3.89024	4.24376	2.43283	0.0140597	up
lnc-PCCA-3:1	---	6.98857	7.19874	7.84759	5.45121	5.65786	5.43521	3.66699	0.0141757	up
ENST00000517280.1	RNU1-104P	3.31942	3.56984	3.09313	4.71917	4.03885	4.47377	0.46758	0.0143349	down
lnc-TLX3-2:1	---	5.1925	5.8041	6.14016	4.15099	3.89455	4.4539	2.98737	0.0145023	up
NR_121623	LOC100507477	2.52896	2.8698	3.27799	4.00579	3.82107	4.35428	0.449762	0.0146771	down
lnc-C17orf58-8:2	---	3.70475	3.0922	4.09926	1.29383	2.3495	1.99252	3.35772	0.0148195	up
lnc-RNF186-1:1	---	4.51374	5.33175	5.36154	6.31415	6.37419	7.01063	0.357606	0.0150246	down
lnc-SLC6A20-5:1	---	1.73421	2.6292	1.9434	3.78184	3.09889	3.81893	0.366678	0.0155365	down
lnc-JAG1-3:4	---	4.14646	4.50101	4.83591	3.38372	3.22956	3.62173	2.145	0.0157221	up
lnc-SMIM2-5:1	---	1.78375	2.06635	2.61687	3.34197	3.79651	3.19461	0.414748	0.0158328	down
NR_029423	MAP2K4P1	4.2941	4.45069	4.81331	3.42142	3.47884	3.57149	2.06217	0.0158462	up
ENST00000426109.1	AC069213.1	3.21107	3.48744	3.46328	2.30129	1.55774	2.15423	2.55638	0.015968	up
lnc-KCTD15-3:1	---	3.39421	4.06901	3.91267	2.45204	2.73549	2.78528	2.22638	0.016126	up
lnc-TOM1L2-2:1	---	5.7842	5.94217	6.42132	5.10092	4.71539	5.27244	2.03848	0.0163611	up
NR_029509	MIR92A2	4.69141	4.88484	4.19943	5.44454	5.85829	5.72261	0.477792	0.0164403	down
NR_003267	GGT3P	5.17999	5.47106	5.93584	4.08893	4.59721	4.47248	2.2362	0.0166042	up
lnc-TIMP4-3:1	---	2.46314	2.44719	1.70973	3.56264	3.31401	3.77633	0.401506	0.016702	down
lnc-MAMSTR-1:1	---	4.10301	4.37062	4.90011	2.44319	2.7961	3.47088	2.88562	0.0171214	up
lnc-NDUFA10-7:1	---	4.88793	5.30507	5.86548	3.63914	3.81343	4.21617	2.82556	0.0176887	up
NR_000027	SNORD83A	2.20135	2.25909	2.59813	3.79496	3.11503	3.82356	0.420708	0.0178315	down
lnc-CD44-5:1	---	4.18228	4.08508	4.74498	5.42287	5.14921	5.59289	0.489079	0.0179383	down
NR_110286	LOC101927926	3.66434	3.76356	4.35428	2.1644	2.66804	3.03854	2.45152	0.0180944	up
ENST00000614612.1	AL138689.1	3.23312	3.87738	4.75879	0.745885	1.24641	2.34945	5.59518	0.0181198	up
lnc-C20orf85-5:1	---	3.07993	3.43136	3.98718	5.10896	5.02708	5.29185	0.330245	0.0182043	down
lnc-ARL15-3:1	---	3.57506	3.74375	4.41028	2.56662	2.2498	2.40126	2.91781	0.0182474	up
NR_024244	SNAR-G2	5.25754	4.98634	4.51536	6.26173	6.15845	5.93762	0.443166	0.0183145	down
lnc-GPR27-2:1	---	4.13414	4.29897	4.68567	3.73771	3.05553	3.28472	2.00571	0.018618	up
lnc-TRIM43-3:3	---	7.54787	8.09908	8.65736	6.05214	5.84279	5.99596	4.6121	0.0186395	up
lnc-CD320-2:2	---	5.18939	5.74818	5.80954	4.38471	4.56111	4.77593	2.0353	0.0187575	up
lnc-DHRS7B-9:1	---	3.20646	4.03433	4.25804	1.25677	1.37657	2.57319	4.09146	0.0188698	up
ENST00000549251.1	KCCAT198	3.40525	3.92385	3.28459	1.64097	2.63485	1.96211	2.68531	0.0189612	up
lnc-KCNE1B-1:1	---	4.18279	4.87677	4.71247	3.21519	3.44399	3.35577	2.42572	0.0190899	up
NR_109891	LOC101927766	3.4872	3.92739	3.70018	2.87274	2.59782	2.08238	2.23842	0.0191258	up
lnc-LINGO4-2:1	---	5.82636	5.97809	6.38883	4.63967	4.43534	5.28769	2.37751	0.0192009	up
ENST00000433873.1	AC005324.1	3.84724	4.10147	4.38613	3.07903	2.32066	2.03082	2.99264	0.0193258	up
NR_024342	SNAR-H	5.55842	5.09491	4.86533	6.43306	6.11719	6.04856	0.49749	0.0194149	down
lnc-TNP1-2:1	---	4.28277	4.91097	5.04283	3.96254	3.2845	3.25006	2.36782	0.0194549	up
ENST00000529304.1	AP001972.2	3.45339	3.73392	3.81931	2.53397	1.97899	2.77653	2.31376	0.0200274	up
lnc-SLC43A3-1:1	---	3.33699	4.03545	4.07209	2.6364	2.33147	2.96633	2.2722	0.0201219	up
lnc-TNFRSF13C-1:1	---	4.44481	4.71507	5.32367	3.26884	3.44432	3.95146	2.44735	0.0202502	up
NR_030714	MIR629	4.12568	4.75975	4.94254	2.96647	3.15687	3.78636	2.46614	0.0203033	up
lnc-HECA-8:3	---	5.73117	6.12884	6.56009	4.9847	4.68875	5.26808	2.26548	0.020508	up
lnc-PPP2R5B-5:1	---	4.4247	4.13671	4.80208	3.26724	3.52128	2.59765	2.46531	0.0209189	up
lnc-ZC3H15-1:1	---	3.71119	4.03212	4.40215	2.29505	2.61878	3.2385	2.46977	0.020981	up
lnc-MTUS2-4:1	---	4.468	4.12592	4.43486	5.58559	4.98923	5.66201	0.469412	0.0210653	down
lnc-C1orf109-1:1	---	3.63831	3.41395	4.13365	4.77061	4.73119	5.02744	0.470261	0.021127	down
ENST00000458080.1	Z93930.2	4.77662	4.97033	5.63479	3.66931	3.68683	4.04896	2.57267	0.0213122	up
lnc-IRX3-80:2	---	5.19306	5.55695	6.0736	4.38138	4.01191	4.72645	2.38008	0.021383	up
NR_004859	SCAND2P	3.87165	4.58017	4.35558	3.39459	2.56508	2.35507	2.73915	0.0223407	up
NR_024220	SNAR-C1	6.48611	6.19221	5.68107	7.51533	7.15186	7.10215	0.462801	0.0223666	down
ENST00000450826.1	AC118653.1	4.08234	4.23044	4.96557	2.8994	3.29152	2.94572	2.68284	0.0225693	up
ENST00000442967.1	SATB2-AS1	7.84853	8.55232	9.07887	6.81998	6.65829	6.35798	3.87368	0.0228414	up
lnc-GJA1-4:1	---	6.16345	6.7692	6.93542	5.24122	5.53899	5.80361	2.16268	0.022953	up
lnc-HAL-3:1	---	4.71475	5.2167	5.54087	3.78906	4.21395	3.96235	2.29315	0.0229756	up
lnc-MBD3-1:1	---	4.13116	4.49185	4.86724	2.90373	3.19951	3.76831	2.28443	0.0230418	up
lnc-METTL17-2:1	---	6.00296	6.53662	7.09216	4.59024	4.50775	5.55947	3.12152	0.023085	up
lnc-FGFR1OP-2:8	---	3.43012	4.10174	4.53168	2.43023	2.10263	2.19237	3.58306	0.0231163	up
lnc-PDGFA-6:5	---	3.84395	4.3246	4.34743	2.28103	3.07173	3.17032	2.45856	0.023136	up
ENST00000566997.1	AC120498.2	4.81309	4.63371	5.39626	3.97809	3.71647	2.98863	2.58002	0.0231523	up
LINC01105:22	---	6.0607	6.49741	6.88239	7.64314	7.4139	7.83177	0.459798	0.0233705	down
lnc-SOAT1-3:2	---	5.34174	5.8852	6.50414	4.04578	4.15389	4.86771	2.99824	0.0238924	up
lnc-EPSTI1-6:1	---	4.72169	5.31924	5.46815	3.88835	3.95482	4.47569	2.10367	0.0240406	up
lnc-ADAM2-4:2	---	3.09277	3.72895	4.18228	4.98447	4.95785	5.50292	0.369585	0.0241783	down
ENST00000501440.1	AC100803.1	4.69156	4.9782	5.56548	3.43436	4.03691	4.13682	2.33655	0.0242224	up
NR_037514	MIR550B2	2.93591	3.39144	3.55994	1.73126	2.2973	2.54163	2.12973	0.0243556	up
NR_030325	MIR595	3.94243	4.4582	4.70593	3.11311	3.00565	3.20696	2.44828	0.0244226	up
lnc-ZNF835-2:1	---	5.07177	5.32946	5.84361	4.04933	4.55312	4.54196	2.07281	0.0247798	up
lnc-C3orf30-15:1	---	2.8924	2.67136	3.2669	3.9909	3.95561	4.03261	0.490181	0.0247863	down
ENST00000602327.1	AC025165.4	3.53136	3.6348	4.41407	2.82962	2.27125	2.6282	2.50034	0.0248243	up
lnc-VPS26C-13:1	---	4.34087	4.69687	5.1922	3.65453	3.33479	3.827	2.24439	0.0248299	up
NR_024231	SNAR-B1	6.98926	6.62652	6.22283	7.88687	7.59448	7.57325	0.484429	0.0250011	down
lnc-LRRC29-2:1	---	3.49109	3.89869	4.14797	2.36354	3.10073	2.94518	2.04826	0.0250996	up
lnc-TBXT-1:1	---	3.54679	3.06387	3.34921	2.43359	2.01954	1.44969	2.48103	0.0252289	up
NR_049808	MIR5010	5.64443	5.98454	6.4573	4.72502	4.92606	5.21654	2.13983	0.0253667	up
lnc-APOH-2:1	---	6.17211	6.46553	6.87367	5.30671	5.49254	5.51676	2.13022	0.0254404	up
ENST00000516967.1	RNU4ATAC10P	2.39687	2.63694	2.4871	4.21084	4.41566	3.49864	0.33409	0.0254572	down
lnc-IL36G-2:1	---	6.0641	6.29346	6.66553	5.29005	4.88352	5.693	2.05072	0.0258067	up
lnc-AQP12B-5:1	---	4.00579	4.04387	4.20327	2.60902	3.07769	3.30468	2.08721	0.0259304	up
lnc-STRBP-7:1	---	5.79153	6.34048	6.5062	4.9782	4.98566	5.59396	2.03871	0.0260436	up
lnc-PGGT1B-1:1	---	2.95236	3.51822	3.68166	1.38077	1.78356	2.52337	2.71527	0.026537	up
ENST00000560586.1	AC087477.4	4.77573	5.47551	5.74578	3.72234	3.90112	4.48146	2.48717	0.0266277	up
NONHSAT058361.2	---	7.07278	7.45036	8.13974	6.18643	5.49466	6.51871	2.82222	0.0266808	up
lnc-WFIKKN1-2:1	---	5.67698	6.0063	6.48474	4.59001	4.4524	5.34491	2.36665	0.0267496	up
NR_026553	LINC00161	3.72689	4.42608	4.58745	3.45349	2.90322	2.87534	2.2806	0.0268626	up
lnc-RNASET2-2:2	---	6.23372	6.60763	7.28501	5.324	5.02025	5.57197	2.73763	0.0270714	up
lnc-GOLGA6L22-3:2	---	6.61079	6.0493	6.83359	5.5278	5.23534	5.29817	2.2575	0.0271316	up
lnc-RRAS-4:1	---	3.08489	2.96768	1.68167	5.25676	4.99384	5.07919	0.187826	0.0271861	down
NR_103456	ZSCAN16-AS1	4.00383	4.45553	4.66043	2.45777	2.03858	3.34277	3.20404	0.0272005	up
lnc-IQCA1-4:1	---	3.53883	3.5635	4.17103	2.0357	3.0237	2.39176	2.3717	0.0272006	up
ENST00000588397.1	AP001010.1	3.19924	3.5087	3.47333	1.6544	2.52246	2.24577	2.3227	0.0272139	up
lnc-DLG4-2:1	---	3.6332	4.16084	4.56075	5.45502	5.2892	5.61811	0.408041	0.027385	down
lnc-KAT6A-4:1	---	3.74297	3.68487	4.33853	2.00289	2.40732	3.10652	2.59295	0.0275493	up
ENST00000427439.1	LINC01222	4.35793	4.40405	5.09437	5.62652	5.54168	5.92992	0.483214	0.0281569	down
ENST00000444686.1	FGF14-AS1	4.37698	4.5309	5.2015	3.56459	3.05883	3.91116	2.29178	0.0281654	up
ENST00000531886.1	AP003392.3	3.75948	3.31309	4.26168	1.80631	2.64753	2.75865	2.58084	0.0282139	up
NR_117098	LINC01353	3.1924	3.4121	4.15439	2.21668	2.04625	2.7051	2.45716	0.0283999	up
lnc-GABPB2-1:1	---	5.05923	5.62035	5.90363	4.22178	4.38815	4.74857	2.14195	0.0288676	up
ENST00000584923.1	SNORD3A	6.00774	6.3558	6.75518	5.19604	5.47392	5.38028	2.07137	0.0295428	up
lnc-CD8B-3:1	---	5.71958	5.93615	6.55107	4.69375	4.94254	5.34851	2.13296	0.0295937	up
NR_002964	SNORA28	5.21705	5.01629	5.51574	3.37374	4.02661	4.38694	2.42323	0.0297055	up
lnc-LETMD1-1:1	---	2.35923	1.59927	1.50023	3.27725	2.85187	3.00678	0.440434	0.0297196	down
lnc-CHPF-4:2	---	5.38691	5.83381	6.02499	4.45626	4.13194	5.08337	2.23468	0.0298722	up
lnc-GPR137B-6:1	---	3.9487	3.90762	4.61314	2.47194	2.42267	3.42052	2.54071	0.0299605	up
NR_120367	LINC01583	3.02577	3.11388	3.88958	0.77131	2.16107	1.79845	3.2743	0.0303714	up
lnc-CASTOR3-3:4	---	5.04711	5.31995	5.76347	4.22648	4.24792	4.35487	2.18849	0.0304421	up
lnc-OR2V1-1:1	---	4.67666	4.95386	5.45774	6.31612	6.21192	6.16675	0.445458	0.0304842	down
ENST00000597278.2	AL009178.2	3.37965	4.20431	4.38303	2.33249	2.69037	3.02482	2.53218	0.0307511	up
lnc-RPS6KL1-1:2	---	4.85076	4.9107	5.79293	3.46757	3.96804	4.24704	2.50279	0.0309203	up
lnc-SUMF1-3:1	---	5.38868	6.00541	6.24711	4.46424	5.11271	4.82986	2.13939	0.0311599	up
lnc-ZDHHC13-6:1	---	2.04053	1.76769	2.5537	3.24431	3.36338	3.12836	0.469642	0.031173	down
lnc-TAF1A-5:1	---	6.98269	7.12293	7.912	6.00115	5.78843	6.54604	2.38154	0.0312979	up
lnc-TSPY10-13:1	---	2.88442	2.62939	2.02804	4.15229	3.45869	3.37556	0.450785	0.0315158	down
NR_120503	KCNQ5-IT1	2.50965	3.40525	3.11307	4.37938	3.95787	4.16968	0.458915	0.0316383	down
lnc-NAXD-2:1	---	4.86381	5.29185	5.81883	3.42401	3.7785	4.54222	2.61204	0.0319938	up
lnc-S100A5-1:1	---	4.29673	4.82591	5.14321	3.59421	3.40659	3.53014	2.43487	0.0320415	up
NR_038263	SOCS2-AS1	7.48528	7.93864	8.38013	6.65439	6.69343	6.99789	2.28193	0.0321003	up
lnc-MTERF1-1:1	---	3.42381	3.08886	3.90935	2.27374	2.76752	2.40185	2.02397	0.0321887	up
lnc-FAHD2A-2:1	---	2.90662	3.60997	3.9898	0.740913	0.723322	2.3359	4.25232	0.032281	up
ENST00000363367.1	RF00156	4.32838	5.07248	5.44131	3.03647	3.57758	4.01947	2.67291	0.0326934	up
NR_110375	THRIL	4.63157	4.49636	5.30309	3.85649	3.69661	3.51627	2.2328	0.0327032	up
lnc-STXBP6-5:1	---	6.72541	6.96428	7.4549	6.16965	6.02312	5.93287	2.05004	0.0328131	up
lnc-RSF1-2:1	---	3.91603	4.50775	4.90428	2.81132	2.00654	3.42511	3.11267	0.0329197	up
ENST00000454749.1	LINC00652	3.76025	4.36129	5.05877	2.39169	2.43824	3.44746	3.12532	0.0329644	up
lnc-DYSF-1:1	---	3.58779	4.22203	4.78545	2.55041	2.05594	3.26367	2.96954	0.0329668	up
lnc-DEFA6-1:1	---	4.81162	5.2193	5.68519	3.83501	3.59102	4.56062	2.33954	0.0330234	up
NR_034095	LINC01197	0.848898	1.78873	2.34032	3.60719	3.37824	3.92619	0.273124	0.0331285	down
lnc-PMEL-1:1	---	9.89564	10.6669	10.8595	8.95626	8.83759	9.73657	2.45462	0.033569	up
lnc-TUB-2:1	---	6.61412	7.19929	7.42673	5.88959	5.71099	6.46727	2.08336	0.0337419	up
ENST00000614212.1	AC073575.2	4.51018	4.79962	5.26186	3.75932	3.7363	3.91644	2.12081	0.0337575	up
lnc-ATG2B-20:1	---	6.29409	6.75191	7.35532	5.00177	5.76171	5.77732	2.47974	0.0338775	up
ENST00000423020.1	AL096828.1	6.05167	6.35267	7.03208	5.23062	5.12992	4.95748	2.69156	0.0341841	up
lnc-WRNIP1-29:2	---	6.74282	6.89165	7.61158	5.91295	5.75459	6.23503	2.22306	0.034263	up
ENST00000449730.1	AL354754.1	5.43149	5.83594	6.14454	4.70239	4.73664	4.75952	2.14359	0.0344739	up
lnc-LDHAL6A-1:1	---	3.70951	4.46283	4.82164	2.75318	2.65881	3.50738	2.5958	0.0345299	up
ENST00000585228.1	AC005244.2	3.63092	3.78013	4.13626	1.93357	2.92468	2.78429	2.38835	0.0345532	up
LINC01202:7	---	4.00092	4.74733	4.98089	3.32539	3.02318	3.77267	2.33958	0.0346323	up
ENST00000603154.1	LINC02550	0.942651	1.1255	2.60206	3.69366	3.25254	4.21751	0.247738	0.0348988	down
ENST00000440763.6	AF121898.1	5.8454	6.37161	6.72541	5.24033	5.01064	5.602	2.07504	0.0351708	up
lnc-HSPB6-2:1	---	4.89567	5.29651	5.72632	4.10998	3.90347	4.71005	2.08901	0.0353104	up
lnc-TRIM43B-5:1	---	3.71944	4.10766	4.69902	2.96493	2.22688	3.3089	2.51735	0.035577	up
lnc-TMEM238-2:1	---	3.26098	3.48429	3.7275	1.49185	2.6321	1.62985	2.81034	0.03558	up
ENST00000432733.1	LINC00608	5.22509	5.7043	6.12424	3.97204	4.31546	5.00088	2.35567	0.0356639	up
CASC6:2	---	4.40986	4.96494	5.05901	3.67911	3.26972	4.20665	2.09748	0.0357864	up
LINC00678:1	---	9.68966	10.4152	10.7988	8.80368	8.64426	9.48851	2.53802	0.0358863	up
lnc-MTA3-3:1	---	7.56606	8.20464	8.54877	7.03755	6.63818	7.06332	2.35521	0.0359856	up
lnc-SEC24D-1:2	---	8.2526	8.92104	9.52797	6.92604	7.04783	8.01889	2.97681	0.0361695	up
ENST00000540024.1	LINC02389	2.95473	3.14472	3.56372	0.746691	2.19155	1.44593	3.16841	0.036247	up
lnc-ADAM8-4:1	---	1.18203	2.10407	2.37398	3.73816	3.40033	3.49525	0.334055	0.0362551	down
lnc-APCDD1L-2:1	---	4.01802	4.04567	3.23434	5.01824	4.43282	5.05083	0.483367	0.0362928	down
lnc-PLEKHB2-1:15	---	7.48605	7.97394	8.47431	6.79484	6.56567	7.15776	2.25605	0.0364547	up
lnc-SERPINB6-7:2	---	9.16852	9.9638	10.1103	8.46341	8.24415	8.48749	2.6396	0.0366263	up
LINC02251:7	---	6.23736	6.39281	7.17481	4.97074	5.38281	5.85584	2.32041	0.0370081	up
lnc-OGT-1:1	---	3.31217	3.46119	3.83274	2.07343	1.84456	2.87439	2.32565	0.0370148	up
NR_027450	FAM186B	4.77743	5.10405	5.2235	3.38223	3.70127	4.37867	2.24205	0.0371414	up
lnc-ATG2B-13:1	---	3.39459	3.31243	2.5135	4.27798	4.11375	4.46624	0.444788	0.0373608	down
lnc-RNF187-1:1	---	5.31889	6.05281	6.30241	4.28683	3.55781	4.97836	2.94858	0.0376873	up
NR_038272	TTN-AS1	6.5945	7.01687	7.51533	5.60673	6.20562	6.16931	2.10329	0.0378992	up
ENST00000563267.5	AC105411.1	5.40106	5.75665	5.90886	3.89423	3.90896	4.94615	2.57589	0.0380191	up
lnc-TMIGD2-1:1	---	6.05028	6.51134	6.94417	5.22127	5.46521	5.56295	2.17962	0.0381235	up
lnc-CNOT7-6:1	---	6.5457	7.10578	7.47912	5.69831	5.93615	6.03759	2.29018	0.0382622	up
lnc-SLC27A5-2:1	---	3.90347	4.41716	4.96739	3.22974	2.69629	3.6166	2.40377	0.0383222	up
ENST00000443636.1	LINC01698	5.36452	5.93104	6.34048	4.83438	4.35204	5.09636	2.2035	0.0383746	up
lnc-AMELY-28:1	---	3.99283	4.44735	4.50594	2.80163	3.01445	1.61847	3.33592	0.0385286	up
lnc-PRDM13-9:1	---	6.33695	6.64474	7.15453	5.07277	5.07359	6.07478	2.40005	0.0385533	up
lnc-SKAP2-72:1	---	6.39891	6.86076	7.28815	5.69159	5.68971	6.0535	2.10297	0.0385667	up
lnc-ZFAND3-3:1	---	5.25979	5.79111	6.13183	4.56795	4.60724	4.95955	2.06812	0.0387619	up
lnc-FBXL7-5:1	---	2.6358	1.37721	0.72549	4.36931	4.0032	4.19138	0.19039	0.0391908	down
ENST00000450365.1	Z68323.1	4.62118	5.07077	5.31818	3.46422	3.74297	4.43765	2.1285	0.0393827	up
lnc-HS6ST1-7:1	---	6.92811	7.51409	7.8654	6.20847	6.20345	6.72261	2.12345	0.0394069	up
lnc-TNK2-2:1	---	3.36753	3.32021	3.53627	2.59629	1.84977	2.55497	2.05502	0.0394528	up
NR_126026	LOC100128317	10.0203	10.7881	10.9773	9.0349	8.99471	9.93082	2.39852	0.0394936	up
lnc-ACADL-2:1	---	3.60163	5.99809	4.34344	1.9729	0.819954	2.77984	7.67239	0.0395606	up
lnc-RNF145-1:1	---	3.88766	4.81644	4.88923	5.90404	5.8971	6.13577	0.382595	0.0396949	down
lnc-SCGB1D4-5:1	---	2.67529	2.82688	2.03267	3.51403	3.71923	3.54368	0.484735	0.0397277	down
lnc-RHCE-2:6	---	5.34729	5.37961	5.76587	4.32101	4.20389	3.11212	2.90578	0.0402199	up
lnc-ITPR3-1:3	---	3.39102	3.42704	3.89719	1.51486	2.48044	2.60955	2.4857	0.0403195	up
lnc-TINCR-5:1	---	6.38244	6.89799	7.34287	5.56816	5.74143	5.99242	2.21757	0.0408483	up
lnc-ALCAM-11:1	---	3.97562	4.57607	4.92485	3.11672	3.56554	3.59308	2.14724	0.0409209	up
ENST00000602889.1	AL136115.2	5.95947	6.40148	6.77303	5.22576	4.70915	5.74028	2.1885	0.0411352	up
lnc-ZNF35-4:1	---	5.36532	5.77351	6.31838	4.35909	4.86165	5.05847	2.11925	0.041318	up
lnc-GPALPP1-2:1	---	3.83677	4.40917	4.83009	3.07604	3.32837	3.03673	2.39769	0.0416884	up
lnc-ZBTB7A-1:4	---	4.96393	5.36967	5.82052	3.74555	4.03772	4.78504	2.24832	0.0417719	up
ENST00000440688.1	AL355990.2	8.62111	9.27733	9.75109	7.77632	7.66248	8.46073	2.4233	0.0421448	up
lnc-ZNF529-2:3	---	3.13676	4.08428	4.61777	1.05627	2.40914	2.59581	3.74431	0.0421474	up
NR_104578	RGS20	3.18062	4.03744	4.68677	2.37616	1.84107	2.75703	3.29866	0.0424499	up
lnc-C9orf92-2:1	---	4.25812	4.90627	5.31006	3.5563	3.43758	4.02829	2.28172	0.0430466	up
ENST00000594299.1	AC011479.3	5.59974	6.13083	6.52173	4.34274	4.48011	5.45398	2.4346	0.0430693	up
lnc-CYS1-1:3	---	5.50585	5.41146	5.92339	4.54877	3.98408	3.06514	3.12378	0.0431708	up
lnc-MAP1LC3B-11:1	---	6.79484	7.32726	7.82649	5.9293	6.15601	6.40114	2.30028	0.0432426	up
lnc-C16orf58-9:1	---	4.23218	3.99397	4.56434	2.46808	2.09498	3.44873	2.81733	0.043388	up
lnc-DPM2-3:2	---	3.08081	3.24097	3.93303	2.49147	2.15423	2.67743	2.0149	0.0436614	up
NR_123723	MMP25-AS1	3.56081	4.5075	4.66862	1.27367	2.08566	3.19259	3.79495	0.044228	up
lnc-NFKBIA-6:1	---	10.4971	11.1297	11.0681	9.60155	9.32985	10.3577	2.13461	0.0446569	up
lnc-NDST2-2:1	---	4.61392	5.25617	5.66462	3.47264	4.41381	4.07191	2.30387	0.0447857	up
NR_106936	MIR6876	3.07556	3.32372	4.2988	1.04472	1.22749	2.67992	3.52588	0.0449818	up
ENST00000613256.1	AC016597.2	8.34296	9.1842	9.60699	7.35071	7.40954	8.22317	2.66782	0.045034	up
NR_104326	THOC7-AS1	10.4054	10.9871	11.0732	9.41051	9.22154	10.2708	2.20484	0.0451079	up
lnc-ARSI-2:1	---	7.2718	7.87659	8.22414	6.66515	6.4937	6.7579	2.29657	0.0451577	up
lnc-MUC1-1:1	---	4.81108	5.63853	6.07851	3.89125	3.96888	4.5263	2.71696	0.0451982	up
ENST00000544890.1	AC068768.1	3.18665	3.74771	4.21617	2.1899	2.866	2.80815	2.18085	0.0458078	up
lnc-APOBEC4-5:1	---	6.18841	6.60596	6.97232	5.59642	5.52255	4.39797	2.56342	0.0463206	up
NONHSAT118114.2	---	2.95063	3.64184	4.09531	1.72929	2.35686	2.75982	2.45253	0.0465714	up
NR_038837	LOC645949	3.19118	3.9992	4.10536	2.50828	2.76586	2.51913	2.32323	0.0467356	up
lnc-PLGLB1-7:1	---	7.49163	7.98463	8.46206	8.93354	8.86589	9.28372	0.497793	0.0467894	down
lnc-GSPT2-2:1	---	3.17274	3.46837	4.23985	2.27118	2.31155	2.72376	2.37722	0.0469672	up
lnc-STH-4:1	---	3.29028	3.05404	3.4538	4.75405	3.88704	4.09451	0.493447	0.0473828	down
lnc-NT5C3A-1:1	---	1.9677	2.33532	3.08976	3.50858	4.2138	3.34021	0.436087	0.047434	down
lnc-OTOP1-4:1	---	1.3898	2.28246	2.46644	3.52941	3.52745	3.46885	0.381036	0.0475456	down
lnc-DMRTB1-2:1	---	5.93859	6.4205	7.08252	4.99261	5.21613	5.62713	2.38555	0.0476359	up
lnc-ADPRM-7:1	---	8.38926	8.97491	9.27733	7.90709	7.68896	7.84952	2.15498	0.0477612	up
ENST00000585303.1	AC005323.1	6.24434	7.0306	7.08422	5.64707	5.66201	6.09352	2.02478	0.0478875	up
lnc-LINC00854-1:30	---	3.17023	3.65781	4.07388	2.98781	2.69896	2.10689	2.05321	0.0480475	up
ENST00000521101.1	AC084026.2	2.66844	1.36148	3.00957	4.37556	3.48143	4.59944	0.302307	0.0481301	down
NR_106817	MIR6759	6.29884	6.89626	7.13112	5.78701	5.67007	5.8945	2.04099	0.0492703	up
lnc-TRIM49-3:1	---	5.63001	5.71482	6.5386	4.66412	4.77181	5.33984	2.09298	0.0495566	up
ENST00000506664.5	LINC00461	3.12463	3.09992	3.54822	1.24425	1.73655	2.5388	2.51848	0.0496336	up
NR_039984	LOC729506	4.26374	4.92024	5.3281	3.8021	3.40063	3.99462	2.21654	0.0496464	up
lnc-NUMA1-5:1	---	6.34397	6.95576	7.35322	5.57227	5.83403	6.00878	2.18249	0.0499772	up

## Sheet: Table S3
Table S3 The differentially expressed circRNAs in umbilical cord blood exosomes from patients with GDM-M compared to controls
circRNA_ID	Hostgene	Normalized signal (log2)						Fold change	P	Regulation
		GDM-M-1	GDM-M-2	GDM-M-3	NC-1	NC-2	NC-3
circ_0012756	NFIA	3.9395	4.14863	4.01827	6.13718	5.92647	5.85529	0.260625	9.79402e-05	down
circ_0036929	VPS33B	3.77012	3.81808	3.63347	2.38337	2.45502	2.34349	2.54551	0.000142162	up
circ_0048301	MKNK2	5.27412	5.2136	5.39144	6.60864	6.55516	6.51421	0.416128	0.000211049	down
circ_0090385	RBM10	3.77358	3.68632	3.96209	2.30011	2.17598	2.48899	2.7982	0.000280812	up
circ_0083181	PTPRN2	5.91147	6.03543	6.18303	7.35837	7.19268	7.17401	0.43633	0.000397408	down
circ_0041183	ABR	5.20756	5.58365	5.54199	7.39651	7.1423	7.15277	0.290891	0.000470674	down
circ_0088285	CDK5RAP2	4.10475	4.03405	4.266	2.97462	3.19592	2.93893	2.13937	0.000548086	up
circ_0065086	LARS2	3.99781	4.20449	4.39357	2.12786	2.60988	2.34022	3.56718	0.0006299	up
circ_0014635	KIAA0907	10.5488	10.7067	10.9259	8.33439	8.19866	8.24625	5.55809	0.000660268	up
circ_0075695	ATXN1	4.47867	4.61465	4.98497	2.98283	2.5417	2.68831	3.88936	0.000677516	up
circ_0074153	HSPA9	3.85073	3.76611	4.13845	2.08041	2.50149	2.14167	3.19086	0.000708996	up
circ_0068824	TMEM175	1.93879	2.34573	1.98875	3.80669	3.70622	4.1704	0.286026	0.000725864	down
circ_0057976	PIKFYVE	4.31223	4.60296	4.6105	3.30933	3.1082	3.35258	2.38587	0.000742452	up
circ_0048469	C19orf77	4.75975	4.51853	4.97511	3.30912	3.02056	2.9433	3.16757	0.000746734	up
circ_0089993	PHKA2	3.42401	3.16739	3.49756	1.98179	1.80791	1.81675	2.82594	0.000755765	up
circ_0051770	MAMSTR	4.16812	3.95498	4.21256	3.24466	3.0912	3.00178	2.00019	0.000764786	up
circ_0005475	EIF4B	4.71507	4.99755	4.95295	3.67944	3.77457	3.9329	2.1351	0.000774944	up
circ_0031387	RABGGTA	3.53642	3.56858	3.80799	2.5108	2.36903	2.54215	2.24529	0.00082695	up
circ_0081099	COL1A2	4.01191	4.05329	4.08139	2.99287	2.97259	3.13944	2.01704	0.00088333	up
circ_0091992	FLNA	3.8074	3.54268	3.87284	2.41144	2.68692	2.48436	2.32229	0.000889878	up
circ_0066837	ZDHHC23	9.72476	10.3262	10.3534	7.79991	7.57864	7.30952	6.0041	0.000894583	up
circ_0059079	FARP2	3.01574	2.93822	3.20828	3.9518	4.25385	4.12728	0.480411	0.000913095	down
circ_0026688	HOXC11	9.77635	10.204	10.3286	8.17773	7.87326	7.84663	4.43164	0.000969343	up
circ_0040242	COG4	4.28065	4.14289	4.49155	2.74755	2.87534	2.70791	2.89485	0.000983825	up
circ_0080141	TNS3	5.89027	5.83748	6.26686	4.41407	4.02374	3.85816	3.71496	0.00103913	up
circ_0000520	RPPH1	6.1784	6.203	5.90766	5.11535	4.93525	4.77328	2.22584	0.0010863	up
circ_0056834	BAZ2B	11.3848	11.572	11.4043	9.16679	8.9553	8.65736	5.71497	0.00109987	up
circ_0048297	MKNK2	4.79857	4.54241	4.43731	6.07553	5.86737	5.92049	0.390573	0.00117709	down
circ_0000144	SLAMF6	5.42604	5.61595	5.98322	4.09672	3.78685	3.562	3.63499	0.00118981	up
circ_0023083	RAD9A	7.0262	7.18378	7.36005	6.03398	6.05214	6.28838	2.09491	0.00121946	up
circ_0000658	MCTP2	4.669	4.74972	5.02042	3.28404	2.99356	3.47944	2.93841	0.00126021	up
circ_0082190	FLNC	6.03759	6.43455	6.46998	4.68427	4.89001	4.57874	3.03858	0.00128497	up
circ_0049986	BST2	5.85654	5.9835	6.39281	4.45782	4.25596	4.06828	3.54742	0.00129821	up
circ_0066148	SFMBT1	2.88768	2.95481	2.89562	3.92006	4.09394	4.12385	0.455116	0.00137201	down
circ_0075944	---	10.0952	10.4412	10.771	8.07598	7.84377	7.73894	5.93326	0.00141419	up
circ_0042466	USP22	1.87792	1.78862	1.3841	3.51245	3.66714	3.78154	0.257227	0.00143067	down
circ_0082188	FLNC	5.34913	5.53873	5.91147	3.63011	2.8539	3.36489	4.92886	0.00174767	up
circ_0025778	IPO8	5.51633	5.50314	5.91516	4.11691	4.11136	3.60345	3.23725	0.00176522	up
circ_0047871	KIAA1468	3.65953	3.88109	4.05501	5.32348	5.00841	5.49365	0.375088	0.00180796	down
circ_0061800	MX1	4.90309	5.08513	5.43737	3.49549	3.43325	3.85034	2.93661	0.00183659	up
circ_0082191	FLNC	5.01553	5.40476	5.59881	3.56933	3.86984	3.27857	3.40311	0.00186933	up
circ_0082491	NUP205	4.55385	4.87733	5.05781	2.93611	2.73745	2.89635	3.95943	0.0020014	up
circ_0042334	TOP3A	3.30252	3.76249	3.57399	2.3212	2.06075	2.4275	2.42948	0.00206477	up
circ_0082044	C7orf58	4.43765	4.42566	4.81212	3.39352	3.42532	3.01687	2.42808	0.00218522	up
circ_0077509	HACE1	1.41735	1.90085	1.6823	3.94118	3.50984	3.26279	0.2645	0.00218524	down
circ_0061979	PTTG1IP	3.09197	3.40628	3.97351	0.726545	0.720236	1.17633	6.26335	0.00235399	up
circ_0065796	RBM5	12.268	12.331	12.225	10.0248	9.61861	9.54417	5.77674	0.00248152	up
circ_0079951	GLI3	4.50271	4.42831	5.02187	2.50885	3.17011	2.87302	3.48289	0.00253531	up
circ_0050597	USF2	10.1224	10.5182	10.7881	8.63145	8.33561	8.33026	4.17618	0.00258534	up
circ_0062091	PCNT	6.99993	7.22299	7.76389	5.61784	5.28741	4.89745	4.19396	0.00265658	up
circ_0003354	KIFC3	4.29823	4.31026	4.86612	3.04441	2.86559	2.46554	3.26075	0.00265905	up
circ_0057437	COL5A2	6.81352	6.97789	7.42451	5.66339	5.44875	5.20274	3.12781	0.00271564	up
circ_0051257	ATP1A3	3.11328	3.29347	3.66714	1.45331	1.09844	1.83822	3.68546	0.00273552	up
circ_0065088	LARS2	4.50666	4.82184	4.89712	3.32846	3.19694	2.73094	3.12567	0.00277796	up
circ_0016962	PCNXL2	6.80458	7.23519	7.57244	5.36907	4.90163	5.11752	4.2742	0.00288306	up
circ_0080140	TNS3	7.85085	8.33561	8.60364	6.20906	5.86351	5.89542	4.91795	0.00290527	up
circ_0033383	DYNC1H1	3.32884	3.89858	3.45115	1.65458	2.14395	2.17402	2.97156	0.00290614	up
circ_0017492	PFKP	4.84705	4.81622	5.10896	3.671	3.97468	4.06049	2.02605	0.002967	up
circ_0049322	QTRT1	2.41965	2.68933	2.25252	3.83054	3.63233	3.61089	0.426457	0.00296722	down
circ_0082189	FLNC	6.73841	6.78884	7.17202	5.07422	5.10576	4.42519	4.0349	0.00299942	up
circ_0077951	BCLAF1	3.51341	3.45349	3.8391	2.56525	2.07439	2.43164	2.36296	0.00316416	up
circ_0043344	ARHGAP23	6.10077	6.44072	6.71847	5.20059	4.71005	4.69285	2.93663	0.00319076	up
circ_0061265	---	6.1793	6.4727	6.83047	5.05174	4.85462	4.62952	3.16729	0.00326202	up
circ_0009153	SRSF3	5.21323	5.46921	5.71034	4.21153	4.17025	3.95757	2.56888	0.00328214	up
circ_0068093	ACTL6A	4.78721	4.54788	5.10493	3.4468	2.90278	3.45256	2.91222	0.00331066	up
circ_0000738	LOC100130950	3.93259	3.76461	3.87883	2.80235	2.98044	2.61649	2.0748	0.00342754	up
circ_0052931	KLHL29	6.19186	6.70617	6.84928	5.20431	4.68828	4.88596	3.17531	0.00347212	up
circ_0079641	OSBPL3	3.01745	3.58779	3.76896	1.70271	0.757002	1.17444	4.68654	0.00358701	up
circ_0034686	OIP5-AS1	4.42486	4.96756	4.81073	3.67949	3.22755	3.21937	2.56669	0.00362538	up
circ_0080487	BAZ1B	6.06045	6.47018	6.76657	4.90761	4.83511	4.46496	3.27709	0.003776	up
circ_0086198	KANK1	6.12309	6.6769	6.72598	5.08058	4.75012	4.71559	3.19309	0.00380339	up
circ_0089826	ARSE	8.51527	9.02773	9.49174	6.97177	6.62762	6.35856	5.24631	0.00391128	up
circ_0052334	ZNF8	3.61794	4.27785	4.06116	2.11159	2.40308	2.4974	3.17011	0.00397779	up
circ_0043337	ARHGAP23	5.29632	5.13545	5.61651	3.87421	4.36612	4.21345	2.29407	0.00411702	up
circ_0012754	NFIA	3.75616	4.34422	3.79788	6.21044	5.99875	6.0779	0.232219	0.00428615	down
circ_0066480	LRIG1	2.7844	3.19106	3.40436	4.40573	4.36876	4.83094	0.378432	0.00439661	down
circ_0058594	SP140	4.62592	4.98447	4.95152	3.67124	3.83741	3.79307	2.13445	0.0045528	up
circ_0039308	LONP2	6.89866	7.30859	7.64523	5.76568	5.35153	5.43555	3.45121	0.0045723	up
circ_0034476	THBS1	3.68205	3.86236	3.95498	2.83838	3.00874	2.56686	2.0301	0.00457322	up
circ_0057137	CHRNA1	3.70106	3.91381	4.12215	2.72344	2.37243	2.93164	2.34343	0.00476445	up
circ_0065087	LARS2	4.2478	4.27493	4.82934	2.90786	2.69791	3.06258	2.98847	0.00477153	up
circ_0053006	ADCY3	7.15186	7.63094	7.87143	6.00369	5.81883	5.59812	3.39898	0.00479394	up
circ_0030190	ZC3H13	10.0813	10.5903	10.8529	8.31389	8.36963	8.08981	4.85609	0.00487657	up
circ_0061799	MX1	0.971286	1.93706	1.43365	3.46308	3.20767	4.06321	0.229595	0.00495662	down
circ_0006329	SEMA5A	8.74697	9.38218	9.67235	7.2209	6.80238	6.80898	5.1295	0.00496501	up
circ_0000266	FAM53B	2.37327	1.84819	1.86493	3.78294	3.26607	4.0303	0.312754	0.00515752	down
circ_0090679	HUWE1	4.51114	4.63903	5.00819	3.44736	3.6093	3.82399	2.14358	0.00536101	up
circ_0061814	C2CD2	4.32326	4.3417	5.01039	2.59717	2.57415	2.3163	4.26955	0.00565883	up
circ_0036812	IQGAP1	4.04933	4.61452	4.26743	3.06965	3.39819	2.90732	2.28102	0.00591468	up
circ_0082148	SND1	5.04779	5.2936	5.64577	7.1622	6.98857	7.01509	0.306248	0.00599262	down
circ_0058287	ZNF142	6.22382	6.58237	6.82954	5.01928	4.84705	5.08058	2.99111	0.00606408	up
circ_0092298	ZNF354B	5.12814	4.90416	5.48653	3.82161	3.099	2.98125	3.58613	0.00635429	up
circ_0012391	FAF1	4.29124	4.7803	5.04763	3.48569	2.92231	3.09917	2.9297	0.00640681	up
circ_0057442	COL5A2	6.51421	6.96006	7.1163	5.21497	5.21479	5.03819	3.3103	0.00643532	up
circ_0012757	NFIA	3.7435	4.25178	4.50857	6.3757	6.11339	6.17129	0.246087	0.00647096	down
circ_0067811	RSRC1	2.71677	2.36903	2.17972	4.12915	3.65867	3.48419	0.393792	0.00648357	down
circ_0082014	ST7	6.96187	7.52745	7.79295	6.00215	5.51133	5.56205	3.3828	0.00656629	up
circ_0065216	SCAP	5.5095	5.71616	6.06011	4.76861	4.67666	4.42937	2.2163	0.00661661	up
circ_0063936	PLXNB2	2.40247	2.00864	2.26586	3.73416	3.14611	3.62978	0.408832	0.00663732	down
circ_0058735	GIGYF2	5.39395	5.63446	5.79153	4.14822	4.32749	3.6213	2.93551	0.00666319	up
circ_0074035	TGFBI	5.03329	5.40603	5.46907	3.95387	3.46214	4.16178	2.6892	0.00677502	up
circ_0045999	SLC26A11	3.06912	3.57192	3.3249	2.26283	2.19629	2.51344	2.00802	0.00697396	up
circ_0058919	NDUFA10	6.08157	6.38785	6.84556	4.72987	4.48996	4.45985	3.75241	0.00712531	up
circ_0013660	VANGL1	4.41515	4.63927	4.65457	3.51956	3.51798	3.04192	2.29278	0.00712985	up
circ_0062092	PCNT	4.6592	4.9134	5.40305	3.04559	3.51165	2.49409	3.86293	0.00717847	up
circ_0067779	GMPS	6.56104	7.01063	7.34502	5.25979	4.98421	5.30309	3.52638	0.00734016	up
circ_0032121	SLC38A6	3.16561	3.60312	3.72196	2.13641	1.32989	1.99652	3.14842	0.0073462	up
circ_0081515	EPO	3.89573	3.88267	4.40554	2.75063	2.6372	2.92591	2.47329	0.00742596	up
circ_0040118	PDXDC2P	3.47069	3.72927	4.09507	2.72021	2.14022	2.61747	2.4184	0.00748943	up
circ_0005074	PPP3CA	3.77633	4.3263	4.26466	3.16816	2.6263	3.01187	2.28091	0.00756819	up
circ_0086442	HAUS6	5.58049	5.7743	6.34349	4.29852	4.16333	4.70593	2.88543	0.00770124	up
circ_0079146	MAD1L1	5.1207	5.27147	5.76267	3.73259	3.74424	3.96435	3.01891	0.00784089	up
circ_0061928	TRAPPC10	3.29442	3.75521	3.67867	2.73788	2.21926	2.62102	2.06642	0.00794763	up
circ_0079654	HNRNPA2B1	8.18494	8.70716	9.07626	6.60914	6.62805	6.33436	4.50444	0.00798572	up
circ_0057033	TLK1	3.55615	3.10796	4.18466	1.432	1.93479	0.801259	4.6671	0.00798976	up
circ_0021114	AKIP1	6.60369	6.51685	6.71777	5.27201	4.95862	4.61698	3.11949	0.00806281	up
circ_0036811	IQGAP1	4.51262	4.89788	5.36869	3.50546	3.04169	3.14428	3.30456	0.00808475	up
circ_0028364	C12orf51	2.42705	2.13463	3.05075	4.79035	4.4488	4.39817	0.25576	0.00821531	down
circ_0032570	LTBP2	3.9098	4.21973	4.64169	2.58602	2.99142	2.95321	2.70141	0.0082255	up
circ_0067738	MED12L	5.80763	6.2169	6.42589	4.88855	4.8173	5.24969	2.25713	0.00836173	up
circ_0021239	SBF2	5.00989	5.24672	5.50395	3.77084	4.40088	4.09721	2.22714	0.00844816	up
circ_0019391	C10orf28	6.12935	6.65606	7.18024	5.11346	4.77098	4.22466	3.91835	0.00858857	up
circ_0024979	WNK1	6.02171	6.33808	6.65655	4.88712	4.88976	4.08115	3.23981	0.00869481	up
circ_0067789	GMPS	6.37857	6.80376	7.22299	5.1056	4.77401	5.05901	3.6196	0.00875103	up
circ_0000102	CLCC1	8.19556	8.62559	9.11483	6.97308	6.63876	6.57891	3.87234	0.00877953	up
circ_0053206	CAD	4.36412	4.51413	4.9415	3.45389	3.23484	3.52625	2.32562	0.0087799	up
circ_0067291	IFT122	3.53797	3.27652	3.84818	1.94515	2.24992	2.64192	2.4047	0.00891145	up
circ_0035971	MAP2K1	4.115	4.05614	4.70442	2.91007	3.0818	2.28773	2.87711	0.00902327	up
circ_0021113	AKIP1	5.47211	5.84783	6.10597	4.78304	4.73291	4.3995	2.2712	0.0090275	up
circ_0012565	ZYG11A	5.3597	5.36869	5.88335	4.25855	4.43291	4.70099	2.11848	0.00935321	up
circ_0075942	---	2.47917	2.41872	2.96417	3.78559	3.44088	4.01351	0.45898	0.00936997	down
circ_0016447	PTPN14	8.01889	8.61451	9.11877	6.7106	6.49504	6.14585	4.54294	0.00944554	up
circ_0005552	EHBP1	5.70055	5.91516	6.31285	4.5905	3.54806	3.94648	3.74652	0.00948746	up
circ_0086403	PSIP1	7.7294	7.99505	8.76298	6.28056	6.02564	5.7662	4.57031	0.00949826	up
circ_0090447	TIMP1	2.71641	2.05623	2.29346	3.79448	3.56619	3.83962	0.390479	0.00954994	down
circ_0019272	ENTPD1	8.41335	8.85998	9.31458	6.33808	6.48162	6.45617	5.58898	0.00960967	up
circ_0068091	ACTL6A	4.41364	4.46006	5.09915	3.61122	3.17455	3.10874	2.5974	0.00968745	up
circ_0003704	USP31	3.71419	3.39048	3.58807	2.73441	2.60754	2.18966	2.05857	0.00980061	up
circ_0042815	SSH2	5.64824	6.04348	6.41036	7.24802	7.21227	7.67851	0.398224	0.010005	down
circ_0032575	LTBP2	4.05398	4.7111	4.74429	2.65641	2.81844	3.45197	2.86419	0.0100396	up
circ_0054954	VPS54	3.25755	3.68224	4.16063	2.40878	2.22208	1.70363	3.04426	0.0100647	up
circ_0009691	UBE4B	2.47929	2.54893	1.57471	5.0658	4.8576	5.00102	0.152442	0.0103412	down
circ_0030191	ZC3H13	7.31185	7.67172	8.41649	6.1857	5.67394	5.52918	4.14329	0.0104082	up
circ_0088789	SLC27A4	5.48892	5.46232	6.07613	7.43616	7.38395	7.27367	0.316123	0.0104777	down
circ_0090280	USP9X	6.58237	7.01603	7.46964	5.42542	5.23433	5.05174	3.53738	0.0105796	up
circ_0036935	VPS33B	3.63521	3.06354	3.48253	2.33745	1.95626	1.49042	2.72157	0.0106199	up
circ_0068791	PIGG	7.33298	7.67312	8.4778	5.83776	5.74701	5.28623	4.81478	0.010662	up
circ_0042097	MAP2K4	7.39651	7.73808	8.28609	5.9403	5.83528	5.6593	4.10638	0.010724	up
circ_0009692	UBE4B	2.12684	2.13186	3.05423	5.1655	4.96225	4.94169	0.174414	0.0107676	down
circ_0020058	ABLIM1	4.91045	5.2138	5.50718	4.16289	3.95955	4.28623	2.12653	0.0109217	up
circ_0079461	VWDE	3.16245	3.91267	4.10821	1.82378	2.40483	1.37398	3.61054	0.0109869	up
circ_0070709	ANK2	4.39091	4.79776	4.99651	3.40716	3.75096	3.88348	2.07869	0.01126	up
circ_0020845	TCONS_l2_00004348	2.85464	2.25538	2.56319	3.51932	3.41747	3.79935	0.49671	0.0113449	down
circ_0023227	PPP6R3	4.46106	4.54429	4.81996	3.00551	2.91704	3.6243	2.63667	0.0113964	up
circ_0001693	TCONS_00012989	3.75594	4.22954	4.15374	2.588	2.65747	3.24404	2.2971	0.0114032	up
circ_0087771	TEX10	4.1369	4.48319	4.66381	3.1317	3.16854	3.26109	2.3884	0.0114143	up
circ_0010233	ALDH4A1	4.34544	4.48011	5.00302	3.02084	3.56494	3.59835	2.33022	0.0115603	up
circ_0082150	SND1	4.69919	4.90791	5.52376	7.01167	6.74732	6.91233	0.285785	0.0116723	down
circ_0035083	SPG11	3.62023	3.77789	4.27231	3.02232	2.37175	2.69548	2.29232	0.0118156	up
circ_0057444	COL5A2	6.76657	7.06253	7.56074	5.89464	5.65895	5.49221	2.78239	0.0118373	up
circ_0063626	CENPM	2.59457	2.74019	2.18703	3.60914	3.26337	3.8891	0.471731	0.0118685	down
circ_0044584	ACSF2	3.75137	4.19381	4.47516	3.22554	2.59691	2.48935	2.56954	0.0119269	up
circ_0065925	RAD54L2	4.49656	4.85222	5.02267	3.35266	2.66878	3.55398	2.96494	0.0119432	up
circ_0057443	COL5A2	6.68837	6.6812	7.35071	5.24634	5.15679	5.05877	3.44962	0.0119554	up
circ_0079946	GLI3	4.4526	5.14525	5.10817	3.53151	3.89587	3.11051	2.61576	0.0121754	up
circ_0082740	BRAF	3.04569	3.28782	3.65039	2.46629	2.33556	2.09922	2.05812	0.0121831	up
circ_0067853	NMD3	3.9732	4.12844	4.77279	2.71885	2.70649	3.1675	2.73956	0.0121924	up
circ_0030696	FARP1	4.75148	5.04425	5.33984	3.84845	4.09519	4.1757	2.02617	0.0122109	up
circ_0058908	HDAC4	4.12337	4.2895	4.67109	2.60952	3.00962	3.42449	2.50912	0.0122715	up
circ_0089608	FBXW5	3.39176	3.35784	4.09265	2.10615	2.52842	2.04735	2.66108	0.0122908	up
circ_0062071	MCM3AP	3.09951	3.27809	3.48341	2.19339	2.55872	1.93107	2.06291	0.0123846	up
circ_0082741	BRAF	3.20325	3.73699	3.81232	2.09471	1.79299	2.64291	2.61697	0.0126684	up
circ_0012303	TSPAN1	3.63914	3.96254	4.29551	1.41796	1.97944	2.58003	3.78613	0.0126996	up
circ_0027184	LRP1	4.40135	5.11301	5.33885	3.24057	3.10088	3.72757	3.07601	0.0129178	up
circ_0036809	IQGAP1	4.44468	4.71359	5.0547	3.63741	3.31337	3.96154	2.1402	0.0129703	up
circ_0001255	PANX2	3.29064	3.57452	4.51087	1.25212	2.05064	1.83239	4.41178	0.0131497	up
circ_0037672	CREBBP	4.49701	4.61314	4.98793	3.35258	3.62002	3.99519	2.04873	0.0132248	up
circ_0034755	MGA	4.37198	4.39357	4.84541	3.31703	3.85209	3.25869	2.07406	0.0132307	up
circ_0022334	CPSF7	4.34041	4.98319	4.87642	3.33352	3.782	3.76088	2.17314	0.0132505	up
circ_0034762	MAPKBP1	5.30884	5.76457	6.0663	4.54	4.18705	4.7396	2.36109	0.0133244	up
circ_0016446	PTPN14	8.42359	9.03725	9.38785	7.11541	6.96775	6.81298	4.08932	0.0133819	up
circ_0051499	RTN2	3.73886	3.32116	3.88228	4.67446	4.5163	4.80004	0.499376	0.0133938	down
circ_0032706	TTLL5	6.08586	6.47215	6.7246	4.8829	5.39274	5.54199	2.22218	0.01344	up
circ_0035676	HERC1	5.63692	5.88728	6.34436	4.55635	4.51976	5.13936	2.32769	0.0134825	up
circ_0068261	ABCC5	6.05107	6.25507	6.73133	5.14296	5.14371	4.89462	2.47865	0.0135487	up
circ_0022844	MAP3K11	5.5272	5.66955	6.08397	4.75573	4.75549	4.55591	2.12577	0.0137276	up
circ_0053987	CRIM1	3.63566	3.89908	4.20389	2.00791	2.50408	2.90148	2.6666	0.0137377	up
circ_0042814	SSH2	4.62998	5.0066	5.45398	6.30316	6.2004	6.64563	0.398776	0.014024	down
circ_0039422	GNAO1	5.96111	6.36757	6.51739	4.87237	5.01078	5.55216	2.18048	0.0142193	up
circ_0053938	LTBP1	6.9269	7.23751	7.69404	5.97655	5.86492	6.3279	2.37951	0.0142828	up
circ_0039305	LONP2	6.97038	7.39827	7.99931	5.54259	5.98226	5.56159	3.50172	0.0144319	up
circ_0059935	ITCH	3.01456	3.97887	4.31686	1.27246	0.81643	2.20599	4.98008	0.0144737	up
circ_0083626	PPP3CC	4.58352	4.70164	5.08652	3.68374	3.34497	4.04721	2.12361	0.0144994	up
circ_0025102	VWF	5.82456	6.16427	6.57848	4.89125	4.81506	5.33311	2.2821	0.014688	up
circ_0038121	ABCC1	5.50424	5.67571	6.16822	4.44373	4.77292	4.90874	2.12812	0.0147197	up
circ_0053981	CRIM1	4.81954	5.26349	5.57821	3.82937	3.9098	4.23218	2.38191	0.0148028	up
circ_0000400	TUBA1B	6.9068	7.18081	7.39144	6.22016	6.10877	6.13442	2.02504	0.0148716	up
circ_0089024	CRAT	8.35061	7.93	8.6047	6.99594	6.89104	7.09757	2.5036	0.0156812	up
circ_0003918	SEMA5A	3.89546	4.11297	4.81162	2.08335	1.90281	3.07808	3.6699	0.0160502	up
circ_0048625	UBXN6	5.00159	5.24017	4.66767	6.11967	5.92339	5.9743	0.493267	0.0161191	down
circ_0005779	PSME4	4.38902	4.85462	5.22576	3.16835	3.47746	3.90823	2.48432	0.0161221	up
circ_0083005	MLL3	4.31862	3.54146	4.28606	2.32932	3.10316	2.60739	2.59258	0.0162074	up
circ_0004250	ITGA2	6.90976	7.13292	7.7416	5.63692	6.02954	6.22572	2.49897	0.0163325	up
circ_0077930	AHI1	3.64699	4.03193	3.67289	2.34862	2.70782	3.05868	2.08627	0.0167224	up
circ_0078593	IGF2R	4.723	4.74208	5.5498	3.61475	3.25145	3.92872	2.70296	0.0168554	up
circ_0065370	PLXNB1	3.48299	3.5688	4.04097	2.63087	2.60865	2.83738	2.03226	0.0169309	up
circ_0051536	EML2	4.30165	4.8908	4.89567	3.41395	3.6123	3.71324	2.19852	0.0171285	up
circ_0090885	MSN	3.89228	3.74881	4.4299	2.85627	2.40847	3.18911	2.30014	0.0173516	up
circ_0044216	WNT3	5.2499	5.53414	5.91868	3.80799	3.60984	4.60388	2.86717	0.0175473	up
circ_0063877	PIM3	6.00333	6.50889	6.61852	5.40476	5.15597	5.24169	2.18791	0.0176368	up
circ_0023785	ALG8	2.92158	3.10652	3.7553	1.60651	2.36774	1.83828	2.52019	0.0178462	up
circ_0056007	10-Sep	5.42738	5.59146	5.83474	3.7139	4.24285	3.11712	3.64146	0.0178713	up
circ_0053153	SLC5A6	3.92955	4.25958	4.98319	2.27702	2.81076	3.22288	3.11423	0.0179346	up
circ_0077924	AHI1	4.30781	4.01128	4.26064	2.98417	2.61699	3.35987	2.26616	0.0179408	up
circ_0062233	HIRA	5.03603	5.38028	5.89389	3.85539	3.80001	4.57016	2.56763	0.0179588	up
circ_0075696	ATXN1	5.17393	5.43346	5.50143	4.23258	3.85794	3.30383	2.88635	0.0183922	up
circ_0054949	VPS54	4.11832	4.35357	4.83718	3.46107	3.53911	3.1008	2.12698	0.0184173	up
circ_0008558	LONP2	6.63586	6.84196	7.58425	5.31666	5.27971	5.06101	3.62295	0.0186462	up
circ_0034671	INO80	4.16956	4.93391	4.71832	3.61375	3.59962	2.91714	2.34623	0.0190395	up
circ_0090686	HUWE1	4.55526	4.80208	5.19801	2.7759	3.53455	3.7644	2.75138	0.0191215	up
circ_0051442	TRAPPC6A	6.43306	7.04999	7.04568	5.82268	5.43494	6.08497	2.09274	0.0191501	up
circ_0050173	COPE	4.37497	4.47308	5.09063	3.48814	3.75827	2.94154	2.37499	0.0191695	up
circ_0004264	NMD3	3.71473	3.91018	4.37008	2.92796	2.97206	2.7418	2.20548	0.0191758	up
circ_0077498	GRIK2	3.16365	3.95457	3.78995	2.18669	2.35214	2.79431	2.30769	0.0193584	up
circ_0059535	SEC23B	1.24897	1.86359	0.726951	3.24704	3.50234	3.29163	0.250534	0.0196541	down
circ_0077937	AHI1	3.21267	3.79728	3.94488	2.60025	2.82132	2.184	2.18223	0.0196896	up
circ_0057427	COL5A2	6.70053	7.02907	7.73808	6.14585	5.36105	5.32106	2.95035	0.019739	up
circ_0049347	CARM1	4.6181	4.70817	5.07897	3.12242	3.13758	3.94796	2.56504	0.0198266	up
circ_0023417	NUMA1	3.17136	3.91924	4.37982	2.08953	1.63507	2.57177	3.3783	0.0200654	up
circ_0029288	NCOR2	3.23571	3.31588	4.06841	5.20784	4.88793	5.06142	0.361699	0.0201269	down
circ_0021811	MAPK8IP1	4.56111	5.00177	5.16349	3.47344	4.03679	4.12966	2.03187	0.020186	up
circ_0072744	PIK3R1	3.3009	3.51141	4.00025	1.96469	1.23862	2.43987	3.18776	0.0203756	up
circ_0070366	PTPN13	3.93436	4.1351	4.34366	2.83813	2.92407	3.5084	2.03528	0.0204931	up
circ_0090735	HUWE1	3.58579	4.15108	4.30566	2.57551	2.5657	3.2838	2.29177	0.0205095	up
circ_0048738	PTPRS	5.80701	6.15556	6.51839	5.15113	4.93165	5.32277	2.06401	0.0205165	up
circ_0049348	CARM1	4.55119	5.0917	5.30671	3.18468	3.08818	4.08326	2.81136	0.0206548	up
circ_0069122	GRPEL1	6.37798	6.82477	6.70894	5.63071	5.05174	5.82085	2.16275	0.0208764	up
circ_0084913	KIAA1429	2.90749	3.2676	3.95387	1.73036	1.56578	2.0393	3.14085	0.0209731	up
circ_0091716	GABRA3	3.08145	3.63521	3.50167	1.97535	2.32881	2.73705	2.06211	0.021119	up
circ_0056598	MCM6	5.64656	6.08751	6.63351	4.33577	4.58054	5.1925	2.69412	0.0211195	up
circ_0051424	CLPTM1	5.03906	5.34898	5.74654	4.18369	4.58086	4.35508	2.03492	0.0212612	up
circ_0046489	TBCD	4.60885	4.98857	5.18181	3.85073	3.99635	3.9847	2.00021	0.021674	up
circ_0066917	HGD	5.82085	6.25531	6.59381	4.89613	5.13936	5.28048	2.20914	0.0217006	up
circ_0091293	PRPS1	4.92725	5.53124	5.74917	3.92581	3.83194	4.62218	2.41294	0.0218837	up
circ_0076091	SCUBE3	3.48209	3.74585	4.42502	2.60193	2.19951	2.57831	2.76928	0.022016	up
circ_0063440	SGSM3	5.20016	5.50924	5.92839	4.25054	4.30445	4.45656	2.35735	0.0220346	up
circ_0036082	PAQR5	5.05682	5.51853	5.97399	3.83631	4.06077	4.67446	2.51258	0.0221232	up
circ_0070180	FRAS1	3.49615	3.22144	3.99961	2.18423	2.45493	2.81997	2.14208	0.0223468	up
circ_0071669	ZDHHC11	3.96672	4.64407	5.23817	2.80348	2.51325	3.22755	3.55363	0.022369	up
circ_0049350	CARM1	4.26618	4.52544	5.17638	3.5143	3.05085	3.48687	2.53628	0.0224954	up
circ_0046129	SLC38A10	2.49325	2.25365	2.9962	3.62112	3.62629	3.89607	0.464789	0.0225412	down
circ_0070787	LOC645513	3.76578	4.00799	4.38379	3.12146	3.00517	2.95373	2.06576	0.0228505	up
circ_0042784	GIT1	4.5623	4.99602	5.51322	2.78414	3.63296	3.89195	2.96456	0.0228851	up
circ_0038146	ABCC1	3.36612	4.04969	4.35276	2.40502	2.76044	1.56737	3.14601	0.0229284	up
circ_0006539	RBPMS	4.02175	3.67819	4.53499	2.80976	3.28421	2.50457	2.32861	0.0231095	up
circ_0030920	ARHGEF7	6.89404	7.14263	7.59734	6.34619	5.74878	6.40365	2.06511	0.0236184	up
circ_0015497	QSOX1	3.64494	4.09281	4.49464	0.73649	2.36601	1.98541	4.83407	0.0237187	up
circ_0061494	GCFC1	3.84285	4.52825	4.8291	5.52538	5.65355	6.10036	0.399069	0.0238798	down
circ_0051538	EML2	6.47136	6.27577	7.01996	5.52352	5.16835	5.86823	2.10864	0.0240717	up
circ_0039679	CNOT1	5.08201	5.28487	5.95273	3.86612	4.23522	4.57904	2.35172	0.024357	up
circ_0064852	VILL	4.34926	4.19915	4.85745	3.194	3.86424	3.31094	2.01377	0.0243661	up
circ_0007856	ATXN7L1	3.40696	3.68269	4.13499	2.29291	2.71398	3.03179	2.08847	0.024369	up
circ_0067281	COPG	4.69537	5.03159	5.24877	3.34251	3.68651	4.25773	2.29284	0.0245536	up
circ_0038122	ABCC1	5.27864	5.80386	6.1259	4.31272	4.69497	4.73858	2.27013	0.0246411	up
circ_0079385	ZDHHC4	4.95258	5.57743	5.86121	4.02397	3.79352	4.6586	2.47052	0.0249233	up
circ_0011756	FHL3	6.25288	6.7106	7.18427	5.34459	5.23509	5.89417	2.36942	0.0250099	up
circ_0041746	SLC13A5	4.75879	4.77638	5.28402	4.02817	3.91736	3.91981	2.00691	0.0250772	up
circ_0053164	SLC5A6	3.54062	4.26434	4.63033	2.49172	2.04514	3.15031	2.98555	0.0251005	up
circ_0035707	HERC1	5.34826	5.59162	6.07062	4.33346	3.83623	4.85222	2.46604	0.025103	up
circ_0001605	CNPY3	3.25006	3.66069	3.92398	2.03261	0.896804	2.16765	3.57442	0.0253243	up
circ_0075692	ATXN1	4.80607	5.08965	5.25737	4.18228	3.72903	3.20129	2.46907	0.0259704	up
circ_0001416	LOC255130	6.5405	6.69984	7.2641	5.95099	5.60657	5.82213	2.09829	0.0263003	up
circ_0072637	IPO11	3.07624	3.22226	3.58492	4.58373	3.94812	4.79719	0.442833	0.026323	down
circ_0071812	SEMA5A	3.12532	3.77545	4.18422	1.62427	2.00295	2.76044	2.92772	0.0264474	up
circ_0000218	DCLRE1C	8.32371	8.97196	9.36625	6.90872	7.67802	7.80469	2.70268	0.0264522	up
circ_0013191	MTF2	3.94387	4.28866	5.1118	2.54335	3.27001	2.87866	3.04469	0.0265799	up
circ_0005798	DHX15	4.68793	4.95062	5.47598	3.15778	2.68395	4.01827	3.20733	0.0266334	up
circ_0053906	LTBP1	4.76457	5.25514	5.52005	3.99239	4.13378	4.41819	2.02843	0.0267056	up
circ_0071665	ZDHHC11	3.82336	4.16415	4.57833	2.78208	2.54567	3.48332	2.34193	0.0271401	up
circ_0060007	GGT7	3.92517	4.30727	4.64966	2.52653	3.1144	3.49676	2.33719	0.0271419	up
circ_0005212	C14orf118	3.73283	4.27924	4.9626	2.03482	2.03723	3.27475	3.57333	0.0271615	up
circ_0016348	KCNH1	7.30859	7.76896	8.44696	6.13123	6.41239	6.0277	3.29059	0.0273736	up
circ_0007357	ST3GAL3	3.70369	3.67004	3.42511	2.31882	1.64272	1.08026	3.56922	0.0273933	up
circ_0038235	SMG1	4.02457	4.42155	4.90667	3.44799	2.50507	3.34833	2.52853	0.0274459	up
circ_0089983	CDKL5	3.14574	2.94577	3.50518	2.50127	1.72474	2.30181	2.0082	0.0274567	up
circ_0073801	FBN2	5.04118	5.73986	5.80361	4.43995	3.92804	4.74452	2.23152	0.0274923	up
circ_0071850	6-Mar	4.21105	4.67391	4.98659	3.42096	3.29259	3.36856	2.45643	0.0276491	up
circ_0043878	CNTNAP1	2.30672	2.44854	3.32169	4.48298	4.30753	4.51142	0.314058	0.0276866	down
circ_0081143	COL1A2	6.01451	5.57628	6.37105	4.77621	4.7422	4.98602	2.27273	0.0277974	up
circ_0079386	ZDHHC4	5.14571	5.66305	6.10843	4.17078	4.09005	4.86682	2.41463	0.0279369	up
circ_0030182	COG3	4.28417	4.29011	4.94615	2.81052	3.30957	3.76077	2.29208	0.028037	up
circ_0079222	SDK1	4.71595	4.60799	5.53296	3.21133	4.14118	3.35167	2.61261	0.0281255	up
circ_0038959	ASPHD1	3.99448	4.17468	4.57342	1.78219	2.68677	0.979711	4.87813	0.0282094	up
circ_0039311	LONP2	6.68228	6.845	7.71664	5.27283	5.24327	5.43013	3.57704	0.0282641	up
circ_0035701	HERC1	5.58214	5.81324	6.43306	4.6515	4.40051	5.22554	2.27737	0.0283947	up
circ_0090602	MAGED4B	4.29869	4.16388	5.11889	2.90625	3.23843	3.48509	2.57197	0.0284202	up
circ_0015022	ATF6	6.02564	6.36344	6.8173	5.09063	5.56484	5.56782	2.01997	0.0285193	up
circ_0049775	TECR	5.66955	5.91348	6.44998	4.74717	5.06394	5.18755	2.05273	0.0287344	up
circ_0018166	PARD3	5.0066	5.19179	5.72952	3.83923	4.50069	4.49397	2.04686	0.0287392	up
circ_0075712	NUP153	4.203	4.54982	5.17133	3.35293	3.04185	3.81603	2.39342	0.0289131	up
circ_0068210	YEATS2	6.90872	7.32854	7.80757	5.81376	6.33938	6.49327	2.22127	0.0290231	up
circ_0085355	CSMD3	2.8613	3.55741	4.4247	0.718901	1.88387	2.05532	4.26806	0.0290408	up
circ_0035695	HERC1	5.54228	5.83722	6.54466	4.46355	4.50356	4.88484	2.65344	0.0292137	up
circ_0049346	CARM1	4.4567	4.90301	5.39367	3.04357	3.03158	4.09758	2.79999	0.0294101	up
circ_0025523	ARHGDIB	4.48118	4.98218	5.48019	3.81134	3.23045	4.07388	2.44825	0.0295488	up
circ_0054925	WDPCP	7.38515	7.68791	8.46073	6.08902	6.07022	5.99517	3.64571	0.0296035	up
circ_0022621	RCOR2	3.83774	4.20808	4.59477	3.31151	2.14438	2.83193	2.65235	0.0296392	up
circ_0065842	GNAI2	9.26904	10.2303	10.3393	8.43324	8.14159	8.89939	2.81634	0.0297247	up
circ_0029590	CHFR	7.62471	8.10649	8.59132	7.11825	6.8271	6.65788	2.42937	0.030135	up
circ_0022917	EFEMP2	4.29371	4.8576	5.16003	3.40948	2.89194	3.96862	2.50292	0.0301519	up
circ_0024671	SORL1	3.58678	4.65603	5.0066	1.993	2.75213	3.04202	3.66006	0.0301747	up
circ_0076206	MTCH1	4.59001	5.11056	6.00494	3.16229	3.2743	4.02247	3.52225	0.0306188	up
circ_0021662	NAT10	3.72782	3.83139	4.23547	3.38666	2.62683	2.68995	2.00624	0.0307234	up
circ_0032475	SIPA1L1	3.25467	3.23726	4.0358	2.27523	2.60612	2.17819	2.28896	0.0307249	up
circ_0022846	MAP3K11	5.85896	6.43893	6.60531	5.07999	5.26145	5.34567	2.14595	0.0308835	up
circ_0060515	PABPC1L	3.20314	3.9966	4.45057	1.86411	2.77211	2.39806	2.98792	0.0309924	up
circ_0039809	FHOD1	7.08361	7.49581	8.17594	5.799	5.76546	6.7509	2.77963	0.0310144	up
circ_0022843	MAP3K11	5.7353	6.20713	6.52195	4.94201	5.26672	5.13917	2.09661	0.0310199	up
circ_0001490	KIF2A	6.74354	7.27367	7.50315	6.03585	5.90015	6.58162	2.00492	0.0311967	up
circ_0075252	AGXT2L2	5.75764	6.19316	6.65136	5.11271	4.83121	5.41304	2.15561	0.0314667	up
circ_0001273	OXNAD1	4.54737	5.29329	5.67325	2.98544	3.38756	4.25108	3.03596	0.031507	up
circ_0041692	NUP88	5.12223	5.26404	6.03994	4.06568	3.89824	4.09544	2.85237	0.0315645	up
circ_0000344	RSF1	2.44845	1.53061	1.47608	3.3374	3.48569	3.1332	0.369945	0.0316355	down
circ_0067830	SCHIP1	3.71647	3.80357	4.67025	3.15031	2.61997	1.98186	2.77037	0.031767	up
circ_0023642	UVRAG	4.25694	4.53856	4.57928	3.74433	2.85397	3.04116	2.29586	0.0318971	up
circ_0034474	THBS1	3.8128	4.50271	4.34528	3.11103	3.24932	3.35056	2.01234	0.0319337	up
circ_0046594	TBCD	4.5402	5.20811	5.6022	3.26323	3.67878	4.27231	2.60737	0.0320172	up
circ_0056184	SLC35F5	3.24572	4.03997	4.42766	1.77344	2.64658	2.7585	2.8853	0.0323003	up
circ_0071803	SEMA5A	3.69366	4.2523	4.57476	1.4661	2.84915	2.70883	3.38217	0.0326709	up
circ_0050574	GRAMD1A	5.10469	5.62334	6.2967	4.385	3.76146	4.58903	2.77353	0.0327027	up
circ_0082722	DENND2A	3.04783	2.90549	3.56854	2.13381	2.07037	2.14302	2.12421	0.0330005	up
circ_0060119	CPNE1	8.97058	9.58738	10.1397	7.80258	7.82747	8.71362	2.75686	0.0330934	up
circ_0074638	SPARC	3.81134	4.43088	4.61498	2.9974	3.59859	3.26884	2.02139	0.0335722	up
circ_0008537	GLI3	4.26014	4.27406	4.40953	3.55828	2.767	2.84416	2.31919	0.0339839	up
circ_0038720	IL4R	4.91087	5.35423	5.70518	4.26579	4.40953	4.14322	2.11765	0.0340313	up
circ_0041340	SERPINF1	3.59234	3.33753	3.19793	2.21696	1.62483	2.59243	2.27738	0.0341564	up
circ_0034790	VPS39	4.16849	4.60765	5.25185	3.01137	3.48274	3.6904	2.50265	0.0341993	up
circ_0076001	ITPR3	3.84753	4.10227	4.69497	2.32893	2.06559	3.3733	2.93632	0.0342978	up
circ_0031094	TCONS_l2_00008292	7.00835	7.66823	7.98152	6.30383	6.0641	6.78403	2.28371	0.0345158	up
circ_0045755	EVPL	3.00658	3.74964	3.83818	1.80326	2.6106	2.61869	2.27388	0.0347738	up
circ_0049349	CARM1	4.65761	4.79139	5.6212	3.95446	3.39669	4.06884	2.38581	0.0349949	up
circ_0087297	TLE4	4.75745	4.14822	4.13052	3.33678	3.28891	3.26184	2.11387	0.0351874	up
circ_0026591	ESPL1	9.38785	10.0471	10.3577	8.15753	8.07133	9.18265	2.67693	0.0353657	up
circ_0085694	TRAPPC9	3.07519	3.71061	4.26925	2.09368	1.88287	2.13872	3.30116	0.0356172	up
circ_0073986	SEC24A	3.84865	3.77306	4.57042	2.3596	3.36789	2.81892	2.3026	0.0356476	up
circ_0036810	IQGAP1	4.31337	4.60087	5.00474	4.00044	3.06804	3.02976	2.34208	0.0356586	up
circ_0048212	CIRBP	3.51118	3.99292	4.38063	2.71892	3.22896	2.89694	2.05714	0.0356625	up
circ_0061160	PTK6	6.3113	6.75621	7.25024	5.56635	4.70457	5.85028	2.59058	0.0358004	up
circ_0037474	PKD1	3.41922	3.92934	4.08586	3.15508	2.18655	2.72755	2.1368	0.0360795	up
circ_0061790	MX1	2.76444	1.75593	1.55637	3.56619	3.38775	3.91048	0.351105	0.0361156	down
circ_0009346	GNB1	2.2763	3.09659	2.12831	4.01947	3.48744	3.68121	0.44138	0.0361784	down
circ_0081602	EMID2	6.76006	7.07619	7.78397	6.16995	5.43346	6.26061	2.41668	0.036253	up
circ_0083350	CTSB	1.64993	1.91889	0.7425	3.20672	3.0958	3.27314	0.313035	0.0363717	down
circ_0081598	EMID2	6.99125	7.5318	8.18494	5.92339	6.05926	6.53442	2.74138	0.036377	up
circ_0053007	ADCY3	6.27119	6.56851	7.37931	5.06394	5.13585	5.03329	3.34106	0.0365109	up
circ_0046593	TBCD	4.7163	4.90114	5.45851	3.74424	3.19533	4.30727	2.36411	0.036566	up
circ_0070321	WDFY3	4.93094	4.9847	5.24293	3.52625	4.22296	4.28737	2.01189	0.0367343	up
circ_0006642	SOS2	3.58054	4.32058	4.64486	3.264	1.77941	2.32703	3.15457	0.0367762	up
circ_0054386	LRPPRC	4.36	4.68077	5.30012	3.41375	3.65318	3.86291	2.26482	0.0367949	up
circ_0057974	PIKFYVE	3.02232	3.06682	4.04305	2.56251	1.77488	1.78146	2.58386	0.0369117	up
circ_0056856	ITGB6	3.93699	4.24916	4.98776	3.13017	2.79335	3.54822	2.41225	0.037006	up
circ_0042333	TOP3A	4.40051	5.14157	5.42008	3.23897	3.27321	4.26064	2.59253	0.0371765	up
circ_0008644	ITGA2	6.6769	7.24738	7.66025	5.73816	6.26205	6.19558	2.24437	0.0375658	up
circ_0043296	SYNRG	3.24057	3.52197	3.81624	2.08872	2.98013	2.20835	2.0891	0.037869	up
circ_0051230	BCKDHA	1.98429	2.32615	1.30297	3.24873	3.16346	3.39116	0.395029	0.0380136	down
circ_0034479	THBS1	4.57247	5.30702	5.40061	3.82356	4.02558	4.24097	2.14017	0.0385149	up
circ_0014497	THBS3	4.86339	4.97166	5.64524	3.95942	4.19167	4.33748	2.04517	0.0385278	up
circ_0039501	SLC12A3	3.44601	3.44545	4.2694	2.13919	2.78714	2.90322	2.18626	0.0387646	up
circ_0084903	KIAA1429	3.41362	3.63152	4.09774	2.68749	2.8699	1.82491	2.32272	0.0388603	up
circ_0021008	DNHD1	5.75155	6.06117	6.763	4.30828	4.18241	5.42835	2.82927	0.0389174	up
circ_0052532	ASAP2	3.60855	3.61084	4.32101	2.36714	3.24081	2.78695	2.06387	0.0390289	up
circ_0002042	DIP2C	4.02188	4.34449	4.42167	2.2317	1.53945	3.08056	3.6102	0.0391594	up
circ_0032433	PCNX	4.08971	4.30009	5.10219	5.57463	5.57628	6.02918	0.442347	0.0392302	down
circ_0088963	NUP188	8.20133	8.98166	9.53552	7.06824	7.06253	8.00074	2.94273	0.0393007	up
circ_0072408	NNT	4.21153	4.83891	4.86843	3.64262	3.56372	3.66609	2.06325	0.0393034	up
circ_0023641	UVRAG	3.30933	3.65676	3.86757	1.76442	2.59891	1.12444	3.19034	0.0393542	up
circ_0022698	RPS6KA4	5.16617	5.53714	5.99875	4.40627	4.01947	4.9626	2.13237	0.0396087	up
circ_0080265	CCT6A	2.59533	2.04958	1.61385	3.4681	3.15778	3.28686	0.445159	0.0400315	down
circ_0059884	ZNF341	3.65914	3.90794	4.75405	2.5334	1.34318	2.9328	3.42232	0.0400755	up
circ_0041804	GPS2	4.02032	5.01258	5.11566	3.30476	2.93808	3.8446	2.60651	0.0401322	up
circ_0028255	ATXN2	7.07619	7.43532	7.97394	6.23423	6.50089	6.66228	2.09425	0.0406211	up
circ_0056763	ACVR1	9.67235	10.2777	10.6294	8.79914	8.57621	9.55616	2.30467	0.0407622	up
circ_0079210	CARD11	8.64078	9.50086	9.60155	8.02783	7.75567	7.97838	2.60599	0.0408312	up
circ_0076718	PKHD1	4.70479	5.50015	5.82017	3.86022	3.5069	4.57618	2.56986	0.0410032	up
circ_0062444	PPM1F	4.31751	5.06162	5.66431	3.66173	2.87853	3.94261	2.94041	0.0411036	up
circ_0010351	UBR4	5.04916	5.5591	5.92183	4.16009	4.42676	4.91935	2.02284	0.0411232	up
circ_0052654	GREB1	4.45343	4.17165	5.27971	3.22377	3.13202	3.71231	2.52357	0.041343	up
circ_0067391	CDV3	2.40732	2.30253	2.12321	3.91128	3.36659	2.98341	0.438693	0.0413891	down
circ_0010569	HSPG2	8.71568	9.28105	9.59395	8.15313	8.00312	8.45842	2.03291	0.0415022	up
circ_0023016	RBM4	5.60243	6.13534	6.45913	5.0027	4.41426	5.39428	2.16747	0.0416468	up
circ_0070083	CNOT6L	8.9871	9.72779	10.1887	8.03285	7.78206	8.852	2.67184	0.0416801	up
circ_0070791	LOC645513	3.03298	3.79139	3.95109	2.36535	2.28071	2.60704	2.3284	0.0416948	up
circ_0088961	NUP188	7.98865	8.67334	9.32485	6.97367	6.93447	7.70535	2.85421	0.041935	up
circ_0080142	TNS3	4.25991	4.27957	5.27743	3.46765	3.37067	2.98981	2.63593	0.0420299	up
circ_0080258	PSPH	6.6666	7.21471	7.8093	5.64184	6.04516	6.14206	2.54266	0.0422826	up
circ_0022684	PLCB3	8.5406	9.26274	9.72094	7.51864	7.92859	8.14405	2.57864	0.0423771	up
circ_0072745	PIK3R1	3.62002	3.96009	4.38508	2.78935	2.16586	3.30769	2.28864	0.043221	up
circ_0001204	DGCR8	9.5651	10.2632	10.7165	8.56476	8.46073	9.46537	2.55169	0.0432836	up
circ_0012555	ZYG11B	6.96112	7.44766	7.89604	6.16396	6.37255	6.50276	2.19117	0.0433296	up
circ_0081148	COL1A2	3.64139	3.41659	4.38156	2.92533	2.57886	2.51966	2.27917	0.043359	up
circ_0020978	TRIM6-TRIM34	3.56313	3.85303	4.43561	3.14158	2.73507	3.00704	2.03682	0.0433958	up
circ_0056766	ACVR1	9.65342	10.1941	10.445	8.53836	8.55884	9.52797	2.2666	0.0435111	up
circ_0089387	VAV2	7.81006	8.36178	8.83428	6.94673	7.10215	7.23751	2.45307	0.0437749	up
circ_0022700	RPS6KA4	5.9488	6.15132	6.8289	5.26755	5.08493	5.52822	2.0785	0.0438229	up
circ_0080131	TNS3	3.12479	3.34188	3.4252	2.65045	1.67215	2.06686	2.16797	0.0440312	up
circ_0088788	COQ4	6.16559	6.46931	7.21924	5.28821	4.87087	5.91254	2.40641	0.0443929	up
circ_0075116	RNF44	4.27883	4.08819	4.92348	1.78722	2.55385	3.4698	3.27245	0.0444898	up
circ_0036212	PARP6	5.23571	5.697	6.25507	3.46398	4.27261	4.88	2.77439	0.0445071	up
circ_0008108	SAMD4B	6.59018	7.12635	7.59385	5.73679	6.04021	6.06191	2.30851	0.0445088	up
circ_0053054	HADHA	4.0157	4.6375	4.84636	3.09463	3.94463	3.41007	2.02004	0.0445676	up
circ_0025247	MLF2	3.10302	3.78801	4.17204	2.29387	2.43362	0.889455	3.32537	0.044996	up
circ_0081498	GIGYF1	4.56162	5.46907	5.31322	4.031	3.75577	4.44957	2.08234	0.0451172	up
circ_0090767	HUWE1	4.28558	4.6186	5.17999	3.53627	3.75919	3.55408	2.17742	0.0455586	up
circ_0078822	---	5.5966	6.21172	6.61696	4.83024	4.81236	5.48818	2.17546	0.0455804	up
circ_0089378	VAV2	7.44513	7.88909	8.4595	6.56823	6.79139	6.8888	2.35478	0.0455878	up
circ_0023668	ACER3	9.1842	9.74612	10.016	8.76869	8.53523	8.61624	2.06401	0.04562	up
circ_0009493	GPR153	6.24682	6.73785	7.16863	5.51302	5.7282	5.5627	2.23752	0.0456282	up
circ_0067716	RNF13	3.65453	3.08298	4.03679	2.30831	2.38775	2.36168	2.44547	0.0456831	up
circ_0090929	OPHN1	4.99327	5.68656	6.07885	3.81328	4.18611	4.89828	2.43143	0.0457736	up
circ_0084491	PCMTD1	3.94449	4.15586	4.83161	3.06649	3.24683	3.29921	2.22618	0.0459764	up
circ_0022839	SSSCA1	8.75195	9.33363	9.67573	8.29216	8.00074	8.43173	2.07039	0.0461103	up
circ_0009169	MASP1	7.05293	7.48306	8.22159	6.27708	5.38729	6.68183	2.7477	0.0461951	up
circ_0084729	NCOA2	6.0637	6.54667	6.98969	5.40943	4.98886	5.93152	2.12482	0.0462069	up
circ_0016538	MIA3	1.98051	3.22014	2.12032	4.26093	3.97881	3.97487	0.347654	0.046454	down
circ_0060695	ARFGEF2	7.88276	8.42585	8.99352	6.93742	7.34502	7.41144	2.39273	0.0465312	up
circ_0080838	PTPN12	2.42492	1.55314	0.70475	3.52158	3.09203	3.77736	0.294587	0.046732	down
circ_0067785	GMPS	4.35404	4.34996	4.66181	3.62356	2.85666	3.71773	2.02153	0.0467446	up
circ_0071795	MTRR	4.1167	4.51183	5.13496	3.25347	3.39714	3.88779	2.15917	0.0468157	up
circ_0051227	BCKDHA	7.97965	8.78866	8.7619	7.64442	7.29751	7.51409	2.08956	0.0468955	up
circ_0053012	EFR3B	6.09973	6.74962	7.01738	5.47351	5.40476	6.01384	2.01924	0.0469049	up
circ_0015500	QSOX1	4.18345	4.90222	5.06623	3.7435	3.3067	4.07146	2.03424	0.0469139	up
circ_0059413	FERMT1	6.53226	7.06411	7.49701	5.72737	6.08226	6.20246	2.09395	0.0469804	up
circ_0020292	LOC399815	3.9422	4.40491	4.86165	2.24537	2.48875	3.67442	2.83839	0.0470645	up
circ_0052363	SLC27A5	3.5057	4.13823	4.3698	5.1564	5.15575	5.04494	0.475843	0.0471677	down
circ_0044067	GRN	9.06549	9.74153	10.0293	8.40785	8.28921	8.99862	2.09352	0.0473903	up
circ_0062250	HIRA	7.43532	7.94204	8.51126	6.53892	6.85037	6.99372	2.33424	0.0474683	up
circ_0070512	PPP3CA	4.91425	4.8527	5.09686	3.36551	3.80628	4.3217	2.10573	0.0475239	up
circ_0057451	COL5A2	4.94494	5.1207	5.36427	3.46663	2.91453	1.44116	5.01099	0.0475481	up
circ_0036711	FANCI	4.17621	4.24692	5.05142	2.54696	2.1136	3.69674	3.03506	0.0475985	up
circ_0010865	ASAP3	4.58713	5.16496	5.56411	4.09834	4.0895	3.80653	2.22711	0.0479149	up
circ_0043350	ARHGAP23	3.06439	3.47152	4.23741	1.76309	2.56542	2.63832	2.46593	0.0481457	up
circ_0054926	WDPCP	4.00799	4.22281	4.62203	3.17106	3.27438	2.04677	2.60296	0.0483033	up
circ_0042003	CTC1	7.75741	8.30925	8.6864	7.03489	7.21582	7.33754	2.14154	0.0483555	up
circ_0027325	CYP27B1	3.59786	4.53787	4.32657	3.32137	3.08417	2.8852	2.14197	0.048423	up
circ_0000937	BCKDHA	7.74635	8.59935	8.71362	7.26714	7.01687	7.0668	2.44821	0.0486144	up
circ_0065940	RRP9	6.24928	6.72336	7.22406	5.00447	4.81756	6.09321	2.57638	0.048759	up
circ_0000973	MBOAT2	2.68239	2.00143	1.62413	3.49982	3.33681	3.24156	0.437444	0.0487722	down
circ_0041331	SERPINF2	7.41615	7.75217	8.35521	6.60058	6.8146	6.90739	2.1655	0.0488273	up
circ_0018998	FAM190B	7.45098	8.03681	8.47196	6.64474	6.81914	6.80725	2.43916	0.0488794	up
circ_0026567	ITGB7	4.21578	3.562	4.24544	2.8462	2.56319	3.52449	2.00577	0.0498586	up
circ_0076257	GLO1	7.51037	7.94121	8.46492	6.73704	6.84718	6.88971	2.29577	0.0498732	up
circ_0056764	ACVR1	9.53168	10.2395	10.5155	8.80715	8.63972	9.51713	2.16071	0.0499803	up

## Sheet: Table S4
Table S4 Prediction of lncRNA/microRNA interactions
lncRNA	miRNA	Tot.Score	Tot.Energy	Max.Score	Max.Energy	Len1	Len2	Positions
lnc-HPS6-1:1	hsa-miR-1972	150	-25	150	-25	2272	22	154
lnc-MBD3-1:1	hsa-miR-6792-3p	151	-25	151	-25	1880	22	964
NR_039984	hsa-miR-33b-3p	153	-25	153	-25	1591	22	967
lnc-CHPF-4:2	hsa-miR-1910-5p	157	-25	157	-25	5069	21	2011
lnc-HSPB6-2:1	hsa-miR-6890-5p	157	-25	157	-25	782	21	526
lnc-GFRA2-1:1	hsa-miR-6721-5p	159	-25	159	-25	373	23	97
NR_117098	hsa-miR-3189-5p	160	-25	160	-25	693	25	371
lnc-ZNF529-2:3	hsa-miR-6751-5p	162	-25	162	-25	826	23	337
lnc-FUT8-1:2	hsa-miR-18a-3p	163	-25	163	-25	1726	23	663
lnc-IER5L-1:2	hsa-miR-6873-3p	163	-25	163	-25	726	23	80
lnc-RNF212-3:3	hsa-miR-3192-5p	163	-25	163	-25	1864	23	1353
lnc-C20orf85-5:1	hsa-miR-329-3p	164	-25	164	-25	2672	22	2057
lnc-SERPINB6-7:2	hsa-miR-10395-3p	179	-25	179	-25	2270	21	1768
NR_110809	hsa-miR-6867-3p	316	-49.78	159	-25	6113	21	1196 300
lnc-ALOX15-1:1	hsa-miR-3175	150	-25.01	150	-25.01	601	22	549
lnc-NDST2-2:1	hsa-miR-6720-5p	152	-25.01	152	-25.01	2272	23	401
lnc-C20orf85-5:1	hsa-miR-6817-5p	153	-25.01	153	-25.01	2672	24	1147
lnc-MAMSTR-1:1	hsa-miR-6778-5p	153	-25.01	153	-25.01	1397	22	759
lnc-HMGB2-8:1	hsa-miR-500a-5p	155	-25.01	155	-25.01	3513	23	1668
lnc-HPS6-1:1	hsa-miR-6824-5p	155	-25.01	155	-25.01	2272	22	253
NR_038988	hsa-miR-612	155	-25.01	155	-25.01	2117	25	42
lnc-LRRC29-2:1	hsa-miR-4745-3p	156	-25.01	156	-25.01	486	23	462
lnc-RPS6KL1-1:2	hsa-miR-3132	156	-25.01	156	-25.01	3549	24	1160
NR_104578	hsa-miR-5001-3p	157	-25.01	157	-25.01	664	22	433
lnc-KCTD15-3:1	hsa-miR-6790-5p	158	-25.01	158	-25.01	1948	23	1876
lnc-WRNIP1-29:2	hsa-miR-520a-5p	158	-25.01	158	-25.01	1981	21	213
lnc-C20orf85-5:1	hsa-miR-7150	159	-25.01	159	-25.01	2672	18	301
NR_004859	hsa-miR-7978	159	-25.01	159	-25.01	4509	21	1968
lnc-PGGT1B-1:1	hsa-miR-361-3p	160	-25.01	160	-25.01	2231	23	1946
lnc-APOBEC4-5:1	hsa-miR-6828-3p	163	-25.01	163	-25.01	2582	20	1374
lnc-LRRC29-2:1	hsa-miR-1205	165	-25.01	165	-25.01	486	20	421
lnc-BLOC1S3-1:1	hsa-miR-5572	309	-48.34	155	-25.01	1419	21	519 433
lnc-GNG8-1:1	hsa-miR-615-5p	150	-25.02	150	-25.02	3760	22	294
NR_030714	hsa-miR-4505	150	-25.02	150	-25.02	97	18	67
lnc-GABPB2-1:1	hsa-miR-3154	151	-25.02	151	-25.02	917	22	137
lnc-SLC35G4-4:1	hsa-miR-6893-5p	151	-25.02	151	-25.02	4040	21	1842
NR_110809	hsa-miR-10401-5p	151	-25.02	151	-25.02	6113	20	3227
lnc-GABPB2-1:1	hsa-miR-324-5p	153	-25.02	153	-25.02	917	22	653
NR_123723	hsa-miR-593-3p	153	-25.02	153	-25.02	2349	19	659
lnc-ZNF835-2:1	hsa-miR-6862-3p	157	-25.02	157	-25.02	1048	24	319
lnc-C20orf85-5:1	hsa-miR-4300	162	-25.02	162	-25.02	2672	18	2111
lnc-HMGB2-8:1	hsa-miR-6893-5p	162	-25.02	162	-25.02	3513	21	2348
NR_110809	hsa-miR-1911-3p	166	-25.02	166	-25.02	6113	20	2799
lnc-RPS6KL1-1:2	hsa-miR-8075	170	-25.02	170	-25.02	3549	24	2285
lnc-TUB-2:1	hsa-miR-6788-5p	174	-25.02	174	-25.02	2021	21	1547
lnc-ZC3H15-1:1	hsa-miR-4478	308	-48.42	154	-25.02	2422	17	47 167
NR_123723	hsa-miR-5591-5p	150	-25.03	150	-25.03	2349	21	1471
lnc-ACTR5-4:1	hsa-miR-6783-3p	151	-25.03	151	-25.03	530	22	333
lnc-DYSF-1:1	hsa-miR-6791-5p	153	-25.03	153	-25.03	1159	22	419
lnc-PPP2R5B-5:1	hsa-miR-3154	159	-25.03	159	-25.03	2274	22	1926
lnc-KCTD15-3:1	hsa-miR-1304-3p	163	-25.03	163	-25.03	1948	22	987
lnc-KCTD15-3:1	hsa-miR-135a-3p	164	-25.03	164	-25.03	1948	22	1274
lnc-SCGB1D4-5:1	hsa-miR-6779-5p	295	-49.91	150	-25.03	586	21	250 391
lnc-PCCA-3:1	hsa-miR-5189-5p	302	-47.44	152	-25.03	3067	24	1891 1682
NR_110809	hsa-miR-4710	307	-48.66	160	-25.03	6113	18	336 2949
lnc-TSN-13:1	hsa-miR-3155b	150	-25.04	150	-25.04	1352	18	70
NR_104578	hsa-miR-4755-3p	151	-25.04	151	-25.04	664	22	438
lnc-CHPF-4:2	hsa-miR-6851-5p	152	-25.04	152	-25.04	5069	23	4388
lnc-GNG8-1:1	hsa-miR-1976	153	-25.04	153	-25.04	3760	20	2628
lnc-NDST2-2:1	hsa-miR-1976	153	-25.04	153	-25.04	2272	20	779
lnc-SLC6A20-5:1	hsa-miR-1976	153	-25.04	153	-25.04	2298	20	537
NR_034095	hsa-miR-765	153	-25.04	153	-25.04	1445	21	98
lnc-APOBEC4-5:1	hsa-miR-6871-5p	154	-25.04	154	-25.04	2582	22	312
lnc-RHCE-2:6	hsa-miR-6765-3p	154	-25.04	154	-25.04	2415	21	2073
lnc-WNT7B-3:1	hsa-miR-383-5p	154	-25.04	154	-25.04	983	22	415
lnc-ALOX15-1:1	hsa-miR-3619-3p	155	-25.04	155	-25.04	601	22	157
lnc-RNF186-1:1	hsa-miR-4732-3p	155	-25.04	155	-25.04	3081	21	1980
NR_027450	hsa-miR-328-3p	157	-25.04	157	-25.04	3106	22	1006
lnc-BLOC1S3-1:1	hsa-miR-485-5p	165	-25.04	165	-25.04	1419	22	206
lnc-SLC43A3-1:1	hsa-miR-3132	167	-25.04	167	-25.04	1796	24	631
lnc-RNF187-1:1	hsa-miR-3688-3p	170	-25.04	170	-25.04	565	22	93
lnc-RPS6KL1-1:2	hsa-miR-6791-3p	303	-49.31	157	-25.04	3549	21	1914 477
NR_103456	hsa-miR-4651	305	-45.76	154	-25.04	1989	20	1255 1425
lnc-PPP2R5B-5:1	hsa-miR-1976	308	-46.43	155	-25.04	2274	20	935 1149
NR_038272	hsa-miR-1972	150	-25.05	150	-25.05	4607	22	2939
lnc-ALOX15-1:1	hsa-miR-4512	151	-25.05	151	-25.05	601	22	519
lnc-SLC27A5-2:1	hsa-miR-12121	151	-25.05	151	-25.05	1458	21	736
lnc-HPS6-1:1	hsa-miR-4741	152	-25.05	152	-25.05	2272	23	871
lnc-GPR27-2:1	hsa-miR-6764-5p	155	-25.05	155	-25.05	2729	22	292
lnc-NFKBIA-6:1	hsa-miR-3065-3p	156	-25.05	156	-25.05	2014	23	991
lnc-TUB-2:1	hsa-miR-504-3p	157	-25.05	157	-25.05	2021	21	245
lnc-PLGLB1-7:1	hsa-miR-4430	159	-25.05	159	-25.05	888	18	473
lnc-DLG4-2:1	hsa-miR-6769b-3p	161	-25.05	161	-25.05	2083	21	1856
lnc-RAD17-2:1	hsa-miR-1184	161	-25.05	161	-25.05	510	23	405
NR_120367	hsa-miR-6511a-5p	164	-25.05	164	-25.05	2568	23	796
lnc-APOBEC4-5:1	hsa-miR-6791-5p	300	-48.52	150	-25.05	2582	22	39 1481
lnc-GNG8-1:1	hsa-miR-6892-3p	301	-48.36	151	-25.05	3760	21	3223 3180
NR_109891	hsa-miR-7977	310	-45.56	163	-25.05	5607	18	5290 3977
lnc-GNG8-1:1	hsa-miR-6800-3p	456	-69.14	156	-25.05	3760	21	2088 1520 3047
lnc-ZNF835-2:1	hsa-miR-6872-3p	150	-25.06	150	-25.06	1048	21	648
lnc-MBD3-1:1	hsa-miR-4538	153	-25.06	153	-25.06	1880	22	370
lnc-RPS6KL1-1:2	hsa-miR-6823-3p	158	-25.06	158	-25.06	3549	21	1623
lnc-IQCA1-4:1	hsa-miR-6891-5p	159	-25.06	159	-25.06	669	19	284
lnc-KRT80-13:1	hsa-miR-519d-5p	159	-25.06	159	-25.06	1289	25	407
NR_003267	hsa-miR-3147	160	-25.06	160	-25.06	2036	24	1705
lnc-TRIM43-3:3	hsa-miR-4645-3p	166	-25.06	166	-25.06	742	22	92
lnc-DLG4-2:1	hsa-miR-6780b-5p	290	-46.33	148	-25.06	2083	23	1243 949
lnc-ZNF35-4:1	hsa-miR-3175	295	-46.73	153	-25.06	557	22	396 484
lnc-IQCA1-4:1	hsa-miR-4656	152	-25.07	152	-25.07	669	23	73
lnc-C9orf85-1:1	hsa-miR-6824-5p	155	-25.07	155	-25.07	2239	22	2093
lnc-IL36G-2:1	hsa-miR-6774-5p	155	-25.07	155	-25.07	720	25	197
lnc-CEMP1-10:1	hsa-miR-423-3p	156	-25.07	156	-25.07	3367	23	1210
lnc-S100A5-1:1	hsa-miR-7113-3p	156	-25.07	156	-25.07	311	23	112
NR_024342	hsa-miR-4657	159	-25.07	159	-25.07	120	23	72
lnc-ALOX15-1:1	hsa-miR-1224-5p	160	-25.07	160	-25.07	601	19	367
NR_110375	hsa-miR-6762-5p	160	-25.07	160	-25.07	1981	23	1219
NR_039984	hsa-miR-3156-3p	163	-25.07	163	-25.07	1591	21	10
lnc-KRT80-13:1	hsa-miR-6864-5p	169	-25.07	169	-25.07	1289	24	1239
lnc-TSN-13:1	hsa-miR-6873-3p	169	-25.07	169	-25.07	1352	23	1305
lnc-LRRC29-2:1	hsa-miR-330-5p	301	-47.57	152	-25.07	486	22	410 438
lnc-CHPF-4:2	hsa-miR-6086	303	-49.03	155	-25.07	5069	20	4064 3902
lnc-ITPR3-1:3	hsa-miR-4692	306	-45.88	158	-25.07	4437	22	3880 2208
NR_039984	hsa-miR-6879-5p	152	-25.08	152	-25.08	1591	22	871
lnc-SCGB1D4-5:1	hsa-miR-6812-5p	153	-25.08	153	-25.08	586	25	247
lnc-LDHAL6A-1:1	hsa-miR-6822-3p	156	-25.08	156	-25.08	2182	24	405
lnc-GPR137B-6:1	hsa-miR-6860	157	-25.08	157	-25.08	2637	22	1164
lnc-CRH-6:1	hsa-miR-6762-5p	160	-25.08	160	-25.08	387	23	173
lnc-GPR27-2:1	hsa-miR-4435	168	-25.08	168	-25.08	2729	22	1578
lnc-OR4F16-8:1	hsa-miR-6511a-3p	300	-45.5	159	-25.08	1427	22	1303 299
lnc-TSN-13:1	hsa-miR-3934-5p	150	-25.09	150	-25.09	1352	22	973
lnc-ANLN-6:1	hsa-miR-3619-5p	154	-25.09	154	-25.09	1639	22	1574
lnc-DLG4-2:1	hsa-miR-331-3p	154	-25.09	154	-25.09	2083	21	1564
lnc-NDST2-2:1	hsa-miR-7106-5p	154	-25.09	154	-25.09	2272	20	1929
lnc-ITPR3-1:3	hsa-miR-520f-5p	155	-25.09	155	-25.09	4437	22	66
lnc-GPR137B-6:1	hsa-miR-6501-3p	157	-25.09	157	-25.09	2637	23	541
lnc-C1orf109-1:1	hsa-miR-1972	159	-25.09	159	-25.09	747	22	84
lnc-TMEM64-4:1	hsa-miR-30b-3p	161	-25.09	161	-25.09	1796	22	1496
lnc-TSN-13:1	hsa-miR-125b-2-3p	162	-25.09	162	-25.09	1352	22	376
lnc-RHCE-2:6	hsa-miR-4423-5p	163	-25.09	163	-25.09	2415	22	1905
lnc-RPS6KL1-1:2	hsa-miR-6856-5p	168	-25.09	168	-25.09	3549	24	1770
NR_038263	hsa-miR-3195	292	-45.97	147	-25.09	574	17	49 91
lnc-CEMP1-10:1	hsa-miR-18a-3p	296	-45.37	154	-25.09	3367	23	3066 1004
lnc-IAH1-3:2	hsa-miR-30b-3p	306	-46.18	153	-25.09	1579	22	866 1400
NR_029423	hsa-miR-9900	150	-25.1	150	-25.1	2539	21	706
lnc-LINGO4-2:1	hsa-miR-3138	154	-25.1	154	-25.1	371	24	144
lnc-SLC6A20-5:1	hsa-miR-6860	156	-25.1	156	-25.1	2298	22	930
lnc-TRUB1-3:1	hsa-miR-6860	156	-25.1	156	-25.1	570	22	545
NR_030714	hsa-miR-185-3p	164	-25.1	164	-25.1	97	22	65
lnc-GNG8-1:1	hsa-miR-6767-5p	169	-25.1	169	-25.1	3760	23	412
lnc-ITPR3-1:3	hsa-miR-153-5p	176	-25.1	176	-25.1	4437	22	4365
NR_110809	hsa-miR-3183	314	-48.4	158	-25.1	6113	22	5256 82
lnc-SUMF1-3:1	hsa-miR-3175	321	-45.55	163	-25.1	993	22	853 942
lnc-HSPB6-2:1	hsa-miR-3176	155	-25.11	155	-25.11	782	19	212
lnc-HMGB2-8:1	hsa-miR-4793-3p	157	-25.11	157	-25.11	3513	23	2288
lnc-TLR10-1:1	hsa-miR-3665	157	-25.11	157	-25.11	596	18	25
lnc-SLC43A3-1:1	hsa-miR-4478	163	-25.11	163	-25.11	1796	17	272
lnc-ERICH1-5:1	hsa-miR-647	167	-25.11	167	-25.11	1408	21	508
NR_110809	hsa-miR-500b-3p	170	-25.11	170	-25.11	6113	20	5703
lnc-HSPB6-2:1	hsa-miR-92a-2-5p	293	-47.06	150	-25.11	782	22	226 56
lnc-SLC43A3-1:1	hsa-miR-4537	151	-25.12	151	-25.12	1796	22	218
lnc-GPR137B-6:1	hsa-miR-3189-5p	153	-25.12	153	-25.12	2637	25	1660
lnc-DYSF-1:1	hsa-miR-4260	154	-25.12	154	-25.12	1159	19	57
lnc-APOBEC4-5:1	hsa-miR-6775-3p	155	-25.12	155	-25.12	2582	21	1281
lnc-CEMP1-10:1	hsa-miR-874-5p	155	-25.12	155	-25.12	3367	23	2792
lnc-ALDH1A2-6:1	hsa-miR-6861-3p	158	-25.12	158	-25.12	254	18	210
lnc-PIK3C3-14:1	hsa-miR-9851-5p	159	-25.12	159	-25.12	6426	22	3835
lnc-METTL17-2:1	hsa-miR-4732-5p	161	-25.12	161	-25.12	2061	23	504
NR_123723	hsa-miR-12119	306	-49.93	160	-25.12	2349	25	1878 1615
NR_027450	hsa-miR-7152-3p	309	-50.13	161	-25.12	3106	20	917 92
NR_004859	hsa-miR-6826-3p	150	-25.13	150	-25.13	4509	22	3377
lnc-APOBEC4-5:1	hsa-miR-1247-3p	151	-25.13	151	-25.13	2582	24	1770
NR_038271	hsa-miR-324-3p	151	-25.13	151	-25.13	2069	23	148
NR_103456	hsa-miR-1225-3p	151	-25.13	151	-25.13	1989	22	50
lnc-SLC35G4-4:1	hsa-miR-6127	152	-25.13	152	-25.13	4040	19	3642
lnc-HPS6-1:1	hsa-miR-7109-5p	153	-25.13	153	-25.13	2272	21	1406
lnc-NKAIN4-1:1	hsa-miR-764	153	-25.13	153	-25.13	348	22	228
NR_103456	hsa-miR-6734-3p	153	-25.13	153	-25.13	1989	23	852
lnc-TTLL2-1:1	hsa-miR-4726-3p	159	-25.13	159	-25.13	540	22	400
lnc-CAPZA3-5:1	hsa-miR-4656	162	-25.13	162	-25.13	478	23	116
lnc-TPO-2:2	hsa-miR-3661	163	-25.13	163	-25.13	1235	22	951
lnc-ARSI-2:1	hsa-miR-4482-5p	165	-25.13	165	-25.13	2274	22	1414
lnc-APCDD1L-2:1	hsa-miR-3129-5p	167	-25.13	167	-25.13	1755	22	261
lnc-SEC11A-2:1	hsa-let-7c-5p	169	-25.13	169	-25.13	1185	22	1125
lnc-SLC27A5-2:1	hsa-miR-2861	289	-47.47	149	-25.13	1458	19	74 1077
NR_027450	hsa-miR-6749-3p	309	-48.77	163	-25.13	3106	21	1972 1756
lnc-RNF186-1:1	hsa-miR-3619-5p	150	-25.14	150	-25.14	3081	22	942
lnc-ZNF746-3:3	hsa-miR-615-5p	153	-25.14	153	-25.14	357	22	189
lnc-CAPZA3-3:2	hsa-miR-6738-5p	156	-25.14	156	-25.14	3189	23	76
lnc-GNG8-1:1	hsa-miR-6722-3p	156	-25.14	156	-25.14	3760	22	587
lnc-SLC27A5-2:1	hsa-miR-3176	157	-25.14	157	-25.14	1458	19	27
lnc-FUT8-1:2	hsa-miR-5010-5p	158	-25.14	158	-25.14	1726	22	931
lnc-GNG8-1:1	hsa-miR-7152-3p	160	-25.14	160	-25.14	3760	20	1090
NR_109891	hsa-miR-1299	165	-25.14	165	-25.14	5607	22	4983
lnc-SEC11A-2:1	hsa-let-7d-5p	171	-25.14	171	-25.14	1185	22	1126
lnc-SLC6A20-5:1	hsa-miR-25-3p	306	-49.6	153	-25.14	2298	22	794 1583
lnc-ARSI-2:1	hsa-miR-6767-5p	309	-49.51	156	-25.14	2274	23	90 591
lnc-IAH1-3:2	hsa-miR-4505	150	-25.15	150	-25.15	1579	18	1408
lnc-TOM1L2-2:1	hsa-miR-6134	151	-25.15	151	-25.15	876	19	138
NR_028288	hsa-miR-4323	152	-25.15	152	-25.15	3307	18	1115
lnc-ZC3H15-2:1	hsa-miR-6825-5p	154	-25.15	154	-25.15	3338	22	2086
lnc-ERICH1-5:1	hsa-miR-4514	155	-25.15	155	-25.15	1408	18	935
lnc-ZNF835-2:1	hsa-miR-3914	155	-25.15	155	-25.15	1048	22	53
NR_110375	hsa-miR-4259	155	-25.15	155	-25.15	1981	22	1393
NR_038263	hsa-miR-1908-3p	156	-25.15	156	-25.15	574	21	96
lnc-ERICH1-5:1	hsa-miR-1910-3p	159	-25.15	159	-25.15	1408	20	98
NR_028288	hsa-miR-1306-3p	159	-25.15	159	-25.15	3307	18	2410
lnc-RHCE-2:6	hsa-miR-4530	160	-25.15	160	-25.15	2415	18	1635
lnc-CHPF-4:2	hsa-miR-874-5p	161	-25.15	161	-25.15	5069	23	2290
lnc-MTA3-3:1	hsa-miR-4257	161	-25.15	161	-25.15	481	18	296
lnc-MAMSTR-1:1	hsa-miR-6771-5p	165	-25.15	165	-25.15	1397	22	126
lnc-C16orf58-9:1	hsa-miR-6819-3p	166	-25.15	166	-25.15	913	21	580
lnc-C9orf92-2:1	hsa-miR-8057	166	-25.15	166	-25.15	1705	21	1251
NR_103456	hsa-miR-3150a-3p	170	-25.15	170	-25.15	1989	22	1317
NR_028288	hsa-miR-7106-5p	303	-49.99	161	-25.15	3307	20	1 1234
lnc-DPM2-3:2	hsa-miR-10526-3p	314	-49.29	161	-25.15	423	20	342 181
NR_123723	hsa-miR-4505	442	-71.11	151	-25.15	2349	18	1260 1811 1303
lnc-CEMP1-10:1	hsa-miR-6075	150	-25.16	150	-25.16	3367	21	957
lnc-MBD3-1:1	hsa-miR-5189-5p	150	-25.16	150	-25.16	1880	24	1477
lnc-GFRA2-1:1	hsa-miR-4260	151	-25.16	151	-25.16	373	19	133
lnc-SLC35G4-4:1	hsa-miR-23b-5p	157	-25.16	157	-25.16	4040	22	453
lnc-TUB-2:1	hsa-miR-12115	158	-25.16	158	-25.16	2021	24	615
lnc-DLG4-2:1	hsa-miR-665	159	-25.16	159	-25.16	2083	20	491
NR_038988	hsa-miR-4682	164	-25.16	164	-25.16	2117	23	231
lnc-APOBEC4-5:1	hsa-miR-5691	170	-25.16	170	-25.16	2582	22	957
NR_110809	hsa-miR-1285-3p	312	-46.6	159	-25.16	6113	22	2361 2342
lnc-ITPR3-1:3	hsa-miR-4323	313	-49.8	157	-25.16	4437	18	1691 3021
NR_123723	hsa-miR-4510	150	-25.17	150	-25.17	2349	22	1873
lnc-CHPF-4:2	hsa-miR-6832-3p	153	-25.17	153	-25.17	5069	20	3865
lnc-EPSTI1-6:1	hsa-miR-6882-3p	155	-25.17	155	-25.17	1214	24	1079
lnc-NFKBIA-6:1	hsa-miR-6790-3p	155	-25.17	155	-25.17	2014	21	1150
NR_038263	hsa-miR-3154	155	-25.17	155	-25.17	574	22	253
NR_103456	hsa-miR-7113-3p	156	-25.17	156	-25.17	1989	23	824
lnc-PIK3C3-14:1	hsa-miR-6859-3p	158	-25.17	158	-25.17	6426	23	2954
lnc-STRBP-7:1	hsa-miR-3689a-3p	158	-25.17	158	-25.17	771	22	33
lnc-TOM1L2-2:1	hsa-miR-4642	162	-25.17	162	-25.17	876	22	449
lnc-TUB-2:1	hsa-miR-12128	167	-25.17	167	-25.17	2021	26	442
lnc-RNF186-1:1	hsa-miR-4689	315	-49.09	167	-25.17	3081	22	1059 687
NR_123723	hsa-miR-8077	318	-46.67	165	-25.17	2349	22	1515 2185
NR_110809	hsa-miR-6797-5p	440	-72.28	148	-25.17	6113	25	246 318 4029
lnc-CHPF-4:2	hsa-miR-1291	448	-69.79	158	-25.17	5069	24	1898 3013 3033
lnc-CHPF-4:2	hsa-miR-4498	151	-25.18	151	-25.18	5069	22	99
NR_123723	hsa-miR-3937	151	-25.18	151	-25.18	2349	23	606
lnc-TPO-2:2	hsa-miR-8072	153	-25.18	153	-25.18	1235	20	655
lnc-TRA2A-5:1	hsa-miR-6766-5p	153	-25.18	153	-25.18	638	24	497
lnc-WNT7B-3:1	hsa-miR-5189-5p	153	-25.18	153	-25.18	983	24	137
lnc-CYS1-1:3	hsa-miR-3074-5p	154	-25.18	154	-25.18	564	21	217
NR_038988	hsa-miR-211-3p	157	-25.18	157	-25.18	2117	21	275
lnc-RNF187-1:1	hsa-miR-1912-3p	164	-25.18	164	-25.18	565	22	215
lnc-C9orf85-1:1	hsa-miR-1273h-5p	165	-25.18	165	-25.18	2239	21	62
lnc-GJA1-4:1	hsa-miR-891a-3p	171	-25.18	171	-25.18	271	22	125
NR_104672	hsa-miR-6852-5p	306	-49.36	155	-25.18	832	21	250 509
lnc-SLC27A5-2:1	hsa-miR-6801-3p	152	-25.19	152	-25.19	1458	20	679
lnc-NDST2-2:1	hsa-miR-1275	153	-25.19	153	-25.19	2272	17	2245
lnc-SOX6-1:1	hsa-miR-7106-3p	153	-25.19	153	-25.19	386	23	367
lnc-RNF212-3:3	hsa-miR-6837-5p	156	-25.19	156	-25.19	1864	21	1835
lnc-ARSI-2:1	hsa-miR-6870-5p	157	-25.19	157	-25.19	2274	19	692
lnc-CHPF-4:2	hsa-miR-3198	159	-25.19	159	-25.19	5069	22	302
lnc-LRRC29-2:1	hsa-miR-125a-3p	160	-25.19	160	-25.19	486	22	47
NR_120503	hsa-miR-6510-5p	160	-25.19	160	-25.19	577	22	274
lnc-DLG4-2:1	hsa-miR-6751-3p	162	-25.19	162	-25.19	2083	21	1225
NR_004859	hsa-miR-1825	162	-25.19	162	-25.19	4509	18	1760
NR_038272	hsa-miR-935	170	-25.19	170	-25.19	4607	23	4212
lnc-TUB-2:1	hsa-miR-6745	303	-49.75	153	-25.19	2021	21	1570 32
lnc-DNAJC15-7:1	hsa-miR-6764-5p	152	-25.2	152	-25.2	301	22	14
NR_104609	hsa-miR-4632-5p	152	-25.2	152	-25.2	1219	23	281
lnc-GNG8-1:1	hsa-miR-4731-3p	153	-25.2	153	-25.2	3760	22	2061
lnc-BTN3A2-1:4	hsa-miR-449a	154	-25.2	154	-25.2	1053	22	555
lnc-GPR27-2:1	hsa-miR-6821-5p	155	-25.2	155	-25.2	2729	23	1
NR_121623	hsa-miR-4525	155	-25.2	155	-25.2	860	21	633
lnc-TPO-2:2	hsa-miR-6763-5p	156	-25.2	156	-25.2	1235	19	622
lnc-BTN3A2-1:4	hsa-miR-3619-5p	160	-25.2	160	-25.2	1053	22	600
lnc-CEMP1-10:1	hsa-miR-329-5p	167	-25.2	167	-25.2	3367	23	2555
lnc-RPS6KL1-1:2	hsa-miR-6839-3p	171	-25.2	171	-25.2	3549	22	2476
lnc-GPR137B-6:1	hsa-miR-6736-5p	303	-47.35	155	-25.2	2637	21	807 1039
NR_004859	hsa-miR-4700-5p	303	-45.52	152	-25.2	4509	22	3198 2172
lnc-MBD3-1:1	hsa-miR-7703	486	-74.71	162	-25.2	1880	23	93 1195 1491
lnc-CEMP1-10:1	hsa-miR-1203	150	-25.21	150	-25.21	3367	21	217
lnc-RNF186-1:1	hsa-miR-2682-5p	151	-25.21	151	-25.21	3081	23	1409
lnc-CHPF-4:2	hsa-miR-4518	152	-25.21	152	-25.21	5069	26	2087
lnc-DNAJC15-7:1	hsa-miR-1915-3p	152	-25.21	152	-25.21	301	20	13
lnc-SEC24D-1:2	hsa-miR-644a	153	-25.21	153	-25.21	2801	19	591
lnc-IER5L-1:2	hsa-miR-3196	154	-25.21	154	-25.21	726	18	227
lnc-SERPINB6-7:2	hsa-miR-5196-5p	155	-25.21	155	-25.21	2270	22	1961
lnc-DLG4-2:1	hsa-miR-10397-5p	156	-25.21	156	-25.21	2083	22	1760
NR_110375	hsa-miR-4713-3p	157	-25.21	157	-25.21	1981	22	828
lnc-RPS6KL1-1:2	hsa-miR-1282	165	-25.21	165	-25.21	3549	20	115
lnc-TMEM64-4:1	hsa-miR-5007-5p	165	-25.21	165	-25.21	1796	22	1305
lnc-SLC27A5-2:1	hsa-miR-185-3p	301	-50.39	160	-25.21	1458	22	580 1189
NR_109891	hsa-miR-6511a-5p	312	-45.61	159	-25.21	5607	23	4233 5441
lnc-CYS1-1:3	hsa-miR-11181-3p	151	-25.22	151	-25.22	564	18	281
lnc-GPR157-5:1	hsa-miR-6124	152	-25.22	152	-25.22	265	20	108
lnc-TRA2A-5:1	hsa-miR-4651	154	-25.22	154	-25.22	638	20	504
lnc-RNF145-1:1	hsa-miR-4721	155	-25.22	155	-25.22	2176	22	1987
lnc-DHRS7B-9:1	hsa-miR-6500-5p	157	-25.22	157	-25.22	2372	24	501
NR_038271	hsa-miR-4766-5p	159	-25.22	159	-25.22	2069	21	142
lnc-RNF186-1:1	hsa-miR-1286	161	-25.22	161	-25.22	3081	21	1294
lnc-MACROD1-1:1	hsa-miR-378g	163	-25.22	163	-25.22	607	20	311
lnc-RHCE-2:6	hsa-miR-6881-3p	165	-25.22	165	-25.22	2415	22	1305
lnc-CHPF-4:2	hsa-miR-18b-5p	172	-25.22	172	-25.22	5069	23	2755
lnc-HPS6-1:1	hsa-miR-5787	290	-49.34	150	-25.22	2272	20	986 1426
lnc-SLC43A3-1:1	hsa-miR-1295b-5p	150	-25.23	150	-25.23	1796	21	699
lnc-C9orf85-1:1	hsa-miR-6779-3p	153	-25.23	153	-25.23	2239	21	1465
lnc-GNG8-1:1	hsa-miR-6895-5p	155	-25.23	155	-25.23	3760	21	728
lnc-SLC35G4-4:1	hsa-miR-4675	155	-25.23	155	-25.23	4040	22	2738
lnc-TMEM64-4:1	hsa-miR-6792-3p	156	-25.23	156	-25.23	1796	22	1208
lnc-SEC24D-1:2	hsa-miR-3184-5p	157	-25.23	157	-25.23	2801	24	2173
NR_028288	hsa-miR-25-3p	157	-25.23	157	-25.23	3307	22	1179
lnc-RPS6KL1-1:2	hsa-miR-339-5p	161	-25.23	161	-25.23	3549	23	2662
lnc-NDST2-2:1	hsa-miR-6846-5p	162	-25.23	162	-25.23	2272	22	1307
lnc-TOM1L2-2:1	hsa-miR-6875-3p	162	-25.23	162	-25.23	876	22	506
lnc-ZNF529-2:3	hsa-miR-4524b-3p	164	-25.23	164	-25.23	826	20	641
lnc-GPR27-2:1	hsa-miR-1301-3p	165	-25.23	165	-25.23	2729	24	1823
lnc-IAH1-3:2	hsa-miR-149-3p	299	-46.45	154	-25.23	1579	21	766 1402
lnc-C20orf85-5:1	hsa-miR-331-3p	153	-25.24	153	-25.24	2672	21	2182
lnc-ARSI-2:1	hsa-miR-766-3p	155	-25.24	155	-25.24	2274	22	878
NR_004859	hsa-miR-6744-3p	156	-25.24	156	-25.24	4509	23	604
lnc-WRNIP1-29:2	hsa-miR-6840-3p	158	-25.24	158	-25.24	1981	22	557
lnc-HPS6-1:1	hsa-miR-3605-5p	164	-25.24	164	-25.24	2272	23	1135
lnc-HMGB2-8:1	hsa-miR-362-5p	168	-25.24	168	-25.24	3513	24	1666
lnc-APCDD1L-2:1	hsa-miR-548w	169	-25.24	169	-25.24	1755	23	476
lnc-DLG4-2:1	hsa-miR-4520-5p	169	-25.24	169	-25.24	2083	20	1
lnc-DLG4-2:1	hsa-miR-654-5p	291	-48.63	148	-25.24	2083	22	78 1297
lnc-HSPB6-2:1	hsa-miR-5007-5p	304	-46.21	153	-25.24	782	22	381 481
lnc-SLC35G4-4:1	hsa-miR-6796-5p	314	-49.83	159	-25.24	4040	23	2743 3489
lnc-ZC3H15-1:1	hsa-miR-6133	152	-25.25	152	-25.25	2422	19	855
NR_110809	hsa-miR-3185	154	-25.25	154	-25.25	6113	23	353
lnc-ZNF529-2:3	hsa-miR-544b	157	-25.25	157	-25.25	826	22	452
lnc-GNG8-1:1	hsa-miR-4267	158	-25.25	158	-25.25	3760	16	1977
lnc-MAP1LC3B-11:1	hsa-miR-6761-5p	158	-25.25	158	-25.25	671	21	566
NR_004859	hsa-miR-296-3p	159	-25.25	159	-25.25	4509	22	2403
NR_109891	hsa-miR-6828-3p	162	-25.25	162	-25.25	5607	20	225
lnc-MAMSTR-1:1	hsa-miR-3177-5p	163	-25.25	163	-25.25	1397	23	1097
lnc-RPS6KL1-1:2	hsa-miR-4279	294	-49.19	149	-25.25	3549	16	1826 1857
lnc-ITPR3-1:3	hsa-miR-6840-3p	305	-49.25	158	-25.25	4437	22	1189 3420
lnc-ARSI-2:1	hsa-miR-939-3p	306	-46.65	157	-25.25	2274	21	2094 2196
lnc-CHPF-4:2	hsa-miR-4632-5p	309	-50.22	156	-25.25	5069	23	2794 2025
lnc-MACROD1-1:1	hsa-miR-3175	150	-25.26	150	-25.26	607	22	353
lnc-HMGB2-8:1	hsa-miR-6848-5p	151	-25.26	151	-25.26	3513	23	299
lnc-RPS6KL1-1:2	hsa-miR-217-5p	151	-25.26	151	-25.26	3549	23	549
lnc-PCCA-3:1	hsa-miR-508-5p	152	-25.26	152	-25.26	3067	23	1691
NR_123723	hsa-miR-6820-5p	153	-25.26	153	-25.26	2349	19	2090
lnc-CAMTA2-1:1	hsa-miR-339-3p	155	-25.26	155	-25.26	431	23	2
lnc-NFKBIA-6:1	hsa-miR-378a-5p	156	-25.26	156	-25.26	2014	22	1152
lnc-GPR137B-6:1	hsa-miR-6134	159	-25.26	159	-25.26	2637	19	1091
lnc-PPP2R5B-5:1	hsa-miR-6895-3p	159	-25.26	159	-25.26	2274	22	1450
lnc-SOAT1-3:2	hsa-miR-3137	160	-25.26	160	-25.26	541	24	248
lnc-ACTR5-4:1	hsa-miR-4465	165	-25.26	165	-25.26	530	22	447
lnc-TTLL2-1:1	hsa-miR-6508-5p	165	-25.26	165	-25.26	540	21	416
NR_038263	hsa-miR-4469	297	-49.75	152	-25.26	574	22	308 367
lnc-DEFA6-1:1	hsa-miR-6794-5p	300	-49.38	150	-25.26	508	20	144 162
lnc-CEMP1-10:1	hsa-miR-4756-5p	152	-25.27	152	-25.27	3367	23	555
NR_110809	hsa-miR-6886-5p	152	-25.27	152	-25.27	6113	21	778
lnc-MTA3-3:1	hsa-miR-6765-3p	153	-25.27	153	-25.27	481	21	164
lnc-ERICH1-5:1	hsa-miR-4700-3p	157	-25.27	157	-25.27	1408	26	797
lnc-PPP2R5B-5:1	hsa-miR-25-3p	157	-25.27	157	-25.27	2274	22	2119
NR_110809	hsa-miR-1178-3p	157	-25.27	157	-25.27	6113	21	5670
NR_120367	hsa-miR-25-3p	157	-25.27	157	-25.27	2568	22	2262
lnc-NDST2-2:1	hsa-miR-25-3p	161	-25.27	161	-25.27	2272	22	406
lnc-S100A5-1:1	hsa-miR-4700-5p	166	-25.27	166	-25.27	311	22	202
lnc-FAM49B-4:1	hsa-miR-7157-3p	167	-25.27	167	-25.27	572	22	239
lnc-MBD3-1:1	hsa-miR-25-3p	318	-50.54	161	-25.27	1880	22	1196 1492
lnc-MTA3-3:1	hsa-miR-4514	150	-25.28	150	-25.28	481	18	337
lnc-RNF186-1:1	hsa-miR-4530	150	-25.28	150	-25.28	3081	18	951
lnc-RNF186-1:1	hsa-miR-5194	150	-25.28	150	-25.28	3081	22	2058
lnc-TPO-2:2	hsa-miR-423-5p	150	-25.28	150	-25.28	1235	23	1106
lnc-C9orf92-2:1	hsa-miR-6882-3p	155	-25.28	155	-25.28	1705	24	777
lnc-PIK3C3-14:1	hsa-miR-2115-5p	155	-25.28	155	-25.28	6426	22	3740
lnc-C9orf85-1:1	hsa-miR-6757-5p	160	-25.28	160	-25.28	2239	22	1708
lnc-ZNF835-2:1	hsa-miR-6790-5p	160	-25.28	160	-25.28	1048	23	530
lnc-CD8B-3:1	hsa-miR-6892-5p	161	-25.28	161	-25.28	2081	21	1475
lnc-WRNIP1-29:2	hsa-miR-6856-5p	162	-25.28	162	-25.28	1981	24	1285
lnc-ZWINT-1:2	hsa-miR-449c-5p	162	-25.28	162	-25.28	356	25	225
lnc-ERICH1-5:1	hsa-miR-761	301	-46.52	161	-25.28	1408	22	220 203
NR_028288	hsa-miR-6779-3p	303	-47.36	154	-25.28	3307	21	2946 2959
NR_004859	hsa-miR-1915-3p	151	-25.29	151	-25.29	4509	20	3338
lnc-C20orf85-5:1	hsa-miR-2392	153	-25.29	153	-25.29	2672	20	2487
lnc-BLOC1S3-1:1	hsa-miR-6747-3p	154	-25.29	154	-25.29	1419	21	1063
lnc-GPR157-5:1	hsa-miR-3085-5p	156	-25.29	156	-25.29	265	25	74
lnc-BLOC1S3-1:1	hsa-miR-3978	157	-25.29	157	-25.29	1419	24	363
lnc-SLC6A20-5:1	hsa-miR-135a-3p	158	-25.29	158	-25.29	2298	22	1197
lnc-ALCAM-11:1	hsa-miR-6884-5p	160	-25.29	160	-25.29	853	22	590
lnc-ISL2-4:1	hsa-miR-11181-3p	160	-25.29	160	-25.29	267	18	84
lnc-RNF186-1:1	hsa-miR-6870-3p	161	-25.29	161	-25.29	3081	22	4
lnc-GPR27-2:1	hsa-miR-3692-5p	166	-25.29	166	-25.29	2729	24	400
lnc-IAH1-3:2	hsa-miR-1273h-5p	295	-48.98	150	-25.29	1579	21	870 1405
NR_004859	hsa-miR-6779-5p	305	-47.96	153	-25.29	4509	21	3972 3990
lnc-C20orf85-5:1	hsa-miR-2467-3p	307	-48.41	154	-25.29	2672	22	2478 2427
lnc-TPO-2:2	hsa-miR-3132	309	-48.17	162	-25.29	1235	24	366 1116
lnc-SLC43A3-1:1	hsa-miR-6127	151	-25.3	151	-25.3	1796	19	1379
lnc-TUB-2:1	hsa-miR-4687-3p	151	-25.3	151	-25.3	2021	21	479
NR_110375	hsa-miR-6720-5p	151	-25.3	151	-25.3	1981	23	484
lnc-ANLN-6:1	hsa-miR-6133	152	-25.3	152	-25.3	1639	19	1563
lnc-HPS6-1:1	hsa-miR-6780a-3p	153	-25.3	153	-25.3	2272	21	1860
lnc-GNG8-1:1	hsa-miR-1281	156	-25.3	156	-25.3	3760	17	3275
lnc-KCTD15-3:1	hsa-miR-4768-3p	156	-25.3	156	-25.3	1948	20	1312
lnc-NDST2-2:1	hsa-miR-4713-3p	159	-25.3	159	-25.3	2272	22	1195
lnc-WRNIP1-29:2	hsa-miR-6782-5p	159	-25.3	159	-25.3	1981	25	747
lnc-TMEM64-4:1	hsa-miR-6736-5p	161	-25.3	161	-25.3	1796	21	782
lnc-RPS6KL1-1:2	hsa-miR-2116-3p	163	-25.3	163	-25.3	3549	21	11
lnc-EDN2-5:1	hsa-miR-4717-3p	164	-25.3	164	-25.3	685	21	366
lnc-LDHAL6A-1:1	hsa-miR-4646-5p	166	-25.3	166	-25.3	2182	22	1383
lnc-SEC11A-2:1	hsa-miR-3605-3p	167	-25.3	167	-25.3	1185	23	630
NR_028288	hsa-miR-8073	305	-45.66	159	-25.3	3307	22	1162 2552
lnc-IAH1-3:2	hsa-miR-3689b-3p	306	-47.12	153	-25.3	1579	22	867 1403
lnc-IAH1-3:2	hsa-miR-3689c	306	-47.12	153	-25.3	1579	22	867 1403
lnc-IAH1-3:2	hsa-miR-3689a-3p	310	-50.27	157	-25.3	1579	22	867 1403
lnc-GNG8-1:1	hsa-miR-7110-3p	463	-67.89	161	-25.3	3760	22	3127 1488 2415
lnc-ANLN-6:1	hsa-miR-2467-3p	152	-25.31	152	-25.31	1639	22	253
NR_109972	hsa-miR-194-3p	153	-25.31	153	-25.31	622	22	374
lnc-PPP2R5B-5:1	hsa-miR-6745	154	-25.31	154	-25.31	2274	21	209
lnc-CHCHD4-3:1	hsa-miR-4329	157	-25.31	157	-25.31	1155	19	605
lnc-DLG4-2:1	hsa-miR-6798-5p	157	-25.31	157	-25.31	2083	23	949
lnc-IL36G-2:1	hsa-miR-3666	157	-25.31	157	-25.31	720	21	478
lnc-DLG4-2:1	hsa-miR-345-3p	159	-25.31	159	-25.31	2083	22	1072
lnc-HMGB2-8:1	hsa-miR-4683	159	-25.31	159	-25.31	3513	23	2463
lnc-RNF212-3:3	hsa-miR-5006-5p	159	-25.31	159	-25.31	1864	21	1724
lnc-RPS6KL1-1:2	hsa-miR-6835-5p	159	-25.31	159	-25.31	3549	22	1660
lnc-DPM2-3:2	hsa-miR-3127-3p	163	-25.31	163	-25.31	423	22	119
lnc-BTN3A2-1:4	hsa-miR-6855-3p	175	-25.31	175	-25.31	1053	22	72
lnc-CHPF-4:2	hsa-miR-4436a	316	-46.41	161	-25.31	5069	21	4565 575
lnc-RPS6KL1-1:2	hsa-miR-6840-3p	443	-70.64	153	-25.31	3549	22	2670 908 791
lnc-CHPF-4:2	hsa-miR-4783-3p	152	-25.32	152	-25.32	5069	23	3419
lnc-RNF186-1:1	hsa-miR-4646-5p	152	-25.32	152	-25.32	3081	22	710
NR_103456	hsa-miR-7156-3p	153	-25.32	153	-25.32	1989	23	1
lnc-KCTD15-3:1	hsa-miR-6885-5p	155	-25.32	155	-25.32	1948	25	1847
lnc-CHPF-4:2	hsa-miR-4533	159	-25.32	159	-25.32	5069	22	1868
NR_120367	hsa-miR-665	160	-25.32	160	-25.32	2568	20	2358
lnc-ZFAND3-3:1	hsa-miR-6824-5p	161	-25.32	161	-25.32	267	22	225
lnc-ZNF746-3:3	hsa-miR-4727-5p	162	-25.32	162	-25.32	357	21	31
NR_038271	hsa-miR-6807-5p	162	-25.32	162	-25.32	2069	22	467
NR_110375	hsa-miR-4657	165	-25.32	165	-25.32	1981	23	1398
lnc-C16orf58-9:1	hsa-miR-6877-3p	166	-25.32	166	-25.32	913	21	580
lnc-CAPZA3-3:2	hsa-miR-6837-3p	167	-25.32	167	-25.32	3189	23	1035
lnc-ACTR5-4:1	hsa-miR-221-3p	168	-25.32	168	-25.32	530	23	357
lnc-LDHAL6A-1:1	hsa-miR-612	597	-92.01	152	-25.32	2182	25	328 1827 1917 1780
lnc-BTN3A2-1:4	hsa-miR-6815-5p	151	-25.33	151	-25.33	1053	23	945
lnc-APOBEC4-5:1	hsa-miR-4530	152	-25.33	152	-25.33	2582	18	2066
lnc-RNF186-1:1	hsa-miR-7110-5p	153	-25.33	153	-25.33	3081	21	635
lnc-TOM1L2-2:1	hsa-miR-6077	154	-25.33	154	-25.33	876	21	793
lnc-ITPR3-1:3	hsa-miR-6744-3p	159	-25.33	159	-25.33	4437	23	743
lnc-DLG4-2:1	hsa-miR-3605-3p	160	-25.33	160	-25.33	2083	23	1746
lnc-IL36G-2:1	hsa-miR-4433b-3p	161	-25.33	161	-25.33	720	21	527
lnc-TRUB1-3:1	hsa-miR-17-3p	161	-25.33	161	-25.33	570	22	460
lnc-CAPZA3-5:1	hsa-miR-6873-3p	165	-25.33	165	-25.33	478	23	410
lnc-HPS6-1:1	hsa-miR-6811-3p	166	-25.33	166	-25.33	2272	21	1742
lnc-LDHAL6A-1:1	hsa-miR-4289	173	-25.33	173	-25.33	2182	19	605
lnc-CHPF-4:2	hsa-miR-6808-5p	304	-48.9	156	-25.33	5069	22	1146 4660
lnc-HSPB6-2:1	hsa-miR-4651	311	-47.79	160	-25.33	782	20	468 234
lnc-LINGO2-7:1	hsa-miR-5088-3p	150	-25.34	150	-25.34	1970	21	80
lnc-ARSI-2:1	hsa-miR-1287-3p	152	-25.34	152	-25.34	2274	22	1989
lnc-GABPB2-1:1	hsa-miR-4632-5p	156	-25.34	156	-25.34	917	23	191
lnc-KCTD15-3:1	hsa-miR-4667-5p	319	-49.73	163	-25.34	1948	22	329 379
NR_110809	hsa-miR-4469	448	-72.96	155	-25.34	6113	22	5258 293 1194
lnc-APOBEC4-5:1	hsa-miR-4642	154	-25.35	154	-25.35	2582	22	1025
lnc-LRRC29-2:1	hsa-miR-6737-5p	154	-25.35	154	-25.35	486	21	433
NR_038988	hsa-miR-4433a-3p	154	-25.35	154	-25.35	2117	21	649
lnc-GPR137B-6:1	hsa-miR-3907	156	-25.35	156	-25.35	2637	22	751
lnc-C2orf69-7:1	hsa-miR-6760-5p	157	-25.35	157	-25.35	456	23	46
lnc-TSPY10-13:1	hsa-miR-3667-3p	158	-25.35	158	-25.35	657	22	148
lnc-PIK3C3-14:1	hsa-miR-6734-5p	159	-25.35	159	-25.35	6426	23	5396
lnc-WRNIP1-29:2	hsa-miR-197-5p	159	-25.35	159	-25.35	1981	23	621
lnc-BLOC1S3-1:1	hsa-miR-3187-5p	160	-25.35	160	-25.35	1419	23	922
lnc-ITPR3-1:3	hsa-miR-6862-3p	161	-25.35	161	-25.35	4437	24	3868
lnc-RNF186-1:1	hsa-miR-4727-5p	162	-25.35	162	-25.35	3081	21	1949
lnc-ZWINT-1:2	hsa-miR-1236-3p	166	-25.35	166	-25.35	356	22	92
lnc-CDY2A-11:1	hsa-miR-224-5p	173	-25.35	173	-25.35	1580	25	281
lnc-KRT80-13:1	hsa-miR-6743-5p	297	-46.84	151	-25.35	1289	22	641 177
lnc-CD44-5:1	hsa-miR-11181-3p	152	-25.36	152	-25.36	420	18	212
lnc-RNF212-3:3	hsa-miR-3918	152	-25.36	152	-25.36	1864	21	1834
lnc-IAH1-3:2	hsa-miR-7851-3p	155	-25.36	155	-25.36	1579	22	771
lnc-IL36G-2:1	hsa-miR-130b-3p	158	-25.36	158	-25.36	720	22	475
lnc-TMEM64-4:1	hsa-miR-3162-3p	158	-25.36	158	-25.36	1796	21	854
lnc-RNF145-1:1	hsa-miR-4447	159	-25.36	159	-25.36	2176	17	1422
lnc-DEFA6-1:1	hsa-miR-4747-5p	160	-25.36	160	-25.36	508	22	189
lnc-HPS6-1:1	hsa-miR-4463	163	-25.36	163	-25.36	2272	17	622
lnc-RNF145-1:1	hsa-miR-4472	164	-25.36	164	-25.36	2176	18	1421
lnc-HSPB6-2:1	hsa-miR-6778-5p	299	-47.83	153	-25.36	782	22	264 594
lnc-IAH1-3:2	hsa-miR-4533	311	-46.48	159	-25.36	1579	22	197 1093
lnc-ITPR3-1:3	hsa-miR-650	474	-73.13	161	-25.36	4437	21	44 1952 675
lnc-RPS6KL1-1:2	hsa-miR-623	150	-25.37	150	-25.37	3549	23	1093
lnc-GNG8-1:1	hsa-miR-1343-3p	151	-25.37	151	-25.37	3760	22	2643
lnc-CD44-5:1	hsa-miR-5001-5p	153	-25.37	153	-25.37	420	24	143
lnc-ITPR3-1:3	hsa-miR-3138	154	-25.37	154	-25.37	4437	24	1
lnc-C16orf58-9:1	hsa-miR-6825-5p	157	-25.37	157	-25.37	913	22	656
lnc-TSPY10-13:1	hsa-miR-4641	166	-25.37	166	-25.37	657	24	101
lnc-CEMP1-10:1	hsa-miR-7114-5p	315	-50.35	160	-25.37	3367	21	403 2170
lnc-TMEM64-4:1	hsa-miR-6780a-5p	453	-72.87	154	-25.37	1796	23	1660 1525 1492
lnc-TOM1L2-2:1	hsa-miR-4476	151	-25.38	151	-25.38	876	22	630
NR_120367	hsa-miR-6893-5p	152	-25.38	152	-25.38	2568	21	648
lnc-WRNIP1-29:2	hsa-miR-4433a-3p	153	-25.38	153	-25.38	1981	21	1214
lnc-RPS6KL1-1:2	hsa-miR-6801-5p	155	-25.38	155	-25.38	3549	23	239
lnc-FUT8-1:2	hsa-miR-4741	156	-25.38	156	-25.38	1726	23	1165
lnc-ITPR3-1:3	hsa-miR-6820-5p	157	-25.38	157	-25.38	4437	19	55
lnc-C20orf85-5:1	hsa-miR-7113-3p	159	-25.38	159	-25.38	2672	23	1248
lnc-PPP2R5B-5:1	hsa-miR-3189-5p	159	-25.38	159	-25.38	2274	25	833
lnc-SERPINB6-7:2	hsa-miR-4732-3p	159	-25.38	159	-25.38	2270	21	1184
lnc-GNG8-1:1	hsa-miR-3184-3p	170	-25.38	170	-25.38	3760	23	2708
NR_039984	hsa-miR-3675-5p	170	-25.38	170	-25.38	1591	23	692
NR_110809	hsa-miR-6860	289	-48.16	145	-25.38	6113	22	4768 2354
lnc-ITPR3-1:3	hsa-miR-6871-3p	302	-50.4	155	-25.38	4437	22	4028 1059
lnc-RPS6KL1-1:2	hsa-miR-4435	308	-45.72	161	-25.38	3549	22	1629 1395
lnc-NFKBIA-6:1	hsa-miR-6789-3p	151	-25.39	151	-25.39	2014	21	1237
NR_126026	hsa-miR-4749-3p	151	-25.39	151	-25.39	4363	20	1684
lnc-ZNF835-2:1	hsa-miR-6763-5p	152	-25.39	152	-25.39	1048	19	954
lnc-KRT80-13:1	hsa-miR-6773-5p	155	-25.39	155	-25.39	1289	23	225
lnc-ADCK1-3:1	hsa-miR-3943	156	-25.39	156	-25.39	334	23	274
NR_029423	hsa-miR-5691	157	-25.39	157	-25.39	2539	22	198
lnc-RPS6KL1-1:2	hsa-miR-4322	158	-25.39	158	-25.39	3549	21	100
lnc-SLC27A5-2:1	hsa-miR-504-3p	158	-25.39	158	-25.39	1458	21	272
lnc-STXBP6-5:1	hsa-miR-8078	160	-25.39	160	-25.39	500	23	174
NR_123723	hsa-miR-1200	160	-25.39	160	-25.39	2349	22	535
NR_110809	hsa-miR-3150a-3p	161	-25.39	161	-25.39	6113	22	5070
lnc-C20orf85-5:1	hsa-miR-7851-3p	164	-25.39	164	-25.39	2672	22	314
lnc-GNG8-1:1	hsa-miR-188-3p	451	-69.43	159	-25.39	3760	21	1379 2119 1327
lnc-TSN-13:1	hsa-miR-3155a	156	-25.4	156	-25.4	1352	21	67
NR_123723	hsa-miR-3187-5p	156	-25.4	156	-25.4	2349	23	817
lnc-LDHAL6A-1:1	hsa-miR-6871-5p	158	-25.4	158	-25.4	2182	22	1746
NR_027450	hsa-miR-4254	158	-25.4	158	-25.4	3106	23	1717
lnc-RNF145-1:1	hsa-miR-342-5p	159	-25.4	159	-25.4	2176	21	207
lnc-BLOC1S3-1:1	hsa-miR-504-3p	162	-25.4	162	-25.4	1419	21	1245
lnc-HMGB2-8:1	hsa-miR-3202	163	-25.4	163	-25.4	3513	22	1431
lnc-RAD17-2:1	hsa-miR-194-3p	164	-25.4	164	-25.4	510	22	172
NR_110809	hsa-miR-7107-3p	170	-25.4	170	-25.4	6113	27	5149
lnc-CYS1-1:3	hsa-miR-7108-3p	306	-50.55	157	-25.4	564	20	39 4
lnc-RNF212-3:3	hsa-miR-6882-3p	450	-66.58	162	-25.4	1864	24	747 568 773
lnc-CEMP1-10:1	hsa-miR-323b-5p	463	-71.81	157	-25.4	3367	23	2715 712 925
lnc-GNG8-1:1	hsa-miR-8485	485	-70.89	164	-25.4	3760	21	2195 1293 1464
lnc-IAH1-3:2	hsa-miR-4756-5p	150	-25.41	150	-25.41	1579	23	328
lnc-AKTIP-5:1	hsa-miR-6744-3p	152	-25.41	152	-25.41	600	23	141
lnc-APOBEC4-5:1	hsa-miR-4522	153	-25.41	153	-25.41	2582	21	1294
lnc-PCCA-3:1	hsa-miR-4667-5p	153	-25.41	153	-25.41	3067	22	1797
lnc-TUB-2:1	hsa-miR-1587	153	-25.41	153	-25.41	2021	20	976
lnc-CHPF-4:2	hsa-miR-3141	156	-25.41	156	-25.41	5069	19	3461
lnc-LRRC29-2:1	hsa-miR-6812-5p	157	-25.41	157	-25.41	486	25	428
lnc-SEC11A-2:1	hsa-miR-4754	160	-25.41	160	-25.41	1185	23	588
NR_004859	hsa-let-7c-5p	165	-25.41	165	-25.41	4509	22	3630
lnc-ZNF529-2:3	hsa-miR-1304-3p	178	-25.41	178	-25.41	826	22	758
lnc-WFIKKN1-2:1	hsa-miR-1291	314	-50.82	157	-25.41	421	24	67 192
lnc-APOBEC4-5:1	hsa-miR-6728-3p	320	-50.02	162	-25.41	2582	21	849 1373
lnc-NDST2-2:1	hsa-miR-6779-5p	604	-89.89	155	-25.41	2272	21	467 479 615 1931
NR_027450	hsa-miR-3139	151	-25.42	151	-25.42	3106	23	966
lnc-HLA-DPA1-1:1	hsa-miR-7110-5p	156	-25.42	156	-25.42	676	21	52
NR_110809	hsa-miR-1304-5p	156	-25.42	156	-25.42	6113	22	5248
NR_110809	hsa-miR-5091	157	-25.42	157	-25.42	6113	23	6043
lnc-RAD17-2:1	hsa-miR-767-5p	159	-25.42	159	-25.42	510	23	75
lnc-CHCHD4-3:1	hsa-miR-760	161	-25.42	161	-25.42	1155	20	343
lnc-RNF186-1:1	hsa-miR-4638-3p	165	-25.42	165	-25.42	3081	23	287
lnc-RPS6KL1-1:2	hsa-miR-4524b-3p	168	-25.42	168	-25.42	3549	20	3530
NR_123723	hsa-miR-937-5p	321	-50.82	162	-25.42	2349	20	1194 2185
NR_027450	hsa-miR-6742-3p	150	-25.43	150	-25.43	3106	20	34
NR_028288	hsa-miR-4478	151	-25.43	151	-25.43	3307	17	1244
NR_110375	hsa-miR-941	151	-25.43	151	-25.43	1981	23	1827
lnc-CD8B-3:1	hsa-miR-6856-5p	154	-25.43	154	-25.43	2081	24	763
lnc-CRH-6:1	hsa-miR-4727-5p	156	-25.43	156	-25.43	387	21	197
lnc-RHCE-2:6	hsa-miR-664b-5p	156	-25.43	156	-25.43	2415	24	2351
lnc-ZNF835-2:1	hsa-miR-3620-3p	156	-25.43	156	-25.43	1048	22	67
lnc-CD8B-3:1	hsa-miR-10397-5p	159	-25.43	159	-25.43	2081	22	1006
lnc-ITPR3-1:3	hsa-miR-4312	159	-25.43	159	-25.43	4437	19	787
NR_120367	hsa-miR-6772-3p	160	-25.43	160	-25.43	2568	23	2064
NR_028288	hsa-miR-3154	163	-25.43	163	-25.43	3307	22	2917
lnc-ITPR3-1:3	hsa-miR-6512-3p	166	-25.43	166	-25.43	4437	22	3018
lnc-RNF186-1:1	hsa-miR-6808-5p	310	-47.24	163	-25.43	3081	22	720 2054
NR_109891	hsa-miR-6845-3p	150	-25.44	150	-25.44	5607	21	5103
lnc-SLC43A3-1:1	hsa-miR-4270	153	-25.44	153	-25.44	1796	20	831
lnc-GPR137B-6:1	hsa-miR-3689a-3p	154	-25.44	154	-25.44	2637	22	1091
lnc-DEFA6-1:1	hsa-miR-30c-1-3p	155	-25.44	155	-25.44	508	22	276
lnc-HSPB6-2:1	hsa-miR-23a-5p	157	-25.44	157	-25.44	782	22	388
lnc-RPS6KL1-1:2	hsa-miR-3156-3p	157	-25.44	157	-25.44	3549	21	1608
lnc-RPS6KL1-1:2	hsa-miR-6757-5p	159	-25.44	159	-25.44	3549	22	859
lnc-TNP1-2:1	hsa-miR-3187-5p	159	-25.44	159	-25.44	878	23	353
lnc-TOM1L2-2:1	hsa-miR-3059-5p	161	-25.44	161	-25.44	876	24	500
NR_121623	hsa-miR-618	176	-25.44	176	-25.44	860	23	282
lnc-PPP2R5B-5:1	hsa-miR-1343-3p	291	-45.49	150	-25.44	2274	22	1164 774
lnc-SEC24D-1:2	hsa-miR-6129	332	-48.75	168	-25.44	2801	19	2148 2064
lnc-ANLN-6:1	hsa-miR-4665-5p	151	-25.45	151	-25.45	1639	23	1521
lnc-DLG4-2:1	hsa-miR-6747-5p	151	-25.45	151	-25.45	2083	24	1410
lnc-CEMP1-10:1	hsa-miR-4726-3p	152	-25.45	152	-25.45	3367	22	894
lnc-RHCE-2:6	hsa-miR-1225-3p	152	-25.45	152	-25.45	2415	22	1385
NR_126026	hsa-miR-6754-5p	152	-25.45	152	-25.45	4363	22	230
lnc-IAH1-3:2	hsa-miR-6726-5p	153	-25.45	153	-25.45	1579	21	836
lnc-HPS6-1:1	hsa-miR-23a-5p	156	-25.45	156	-25.45	2272	22	2036
lnc-DLG4-2:1	hsa-miR-7160-3p	157	-25.45	157	-25.45	2083	21	29
lnc-DLG4-2:1	hsa-miR-6729-3p	157	-25.45	157	-25.45	2083	21	840
lnc-RPS6KL1-1:2	hsa-miR-6515-5p	159	-25.45	159	-25.45	3549	21	861
NR_024220	hsa-miR-6803-3p	159	-25.45	159	-25.45	120	22	39
NR_110809	hsa-miR-93-5p	160	-25.45	160	-25.45	6113	23	4073
lnc-PLGLB1-7:1	hsa-miR-6744-3p	166	-25.45	166	-25.45	888	23	111
NR_038837	hsa-miR-6773-3p	171	-25.45	171	-25.45	2127	22	251
lnc-C20orf85-5:1	hsa-miR-6873-5p	303	-47.15	159	-25.45	2672	22	1990 2552
lnc-DLG4-2:1	hsa-miR-4763-3p	308	-50.57	157	-25.45	2083	24	41 282
lnc-KCTD15-3:1	hsa-miR-588	308	-45.51	158	-25.45	1948	21	710 368
lnc-NDST2-2:1	hsa-miR-5591-5p	430	-68.65	149	-25.45	2272	21	1246 1693 1610
lnc-SLC6A20-5:1	hsa-miR-6780a-5p	458	-70.43	160	-25.45	2298	23	975 1780 821
lnc-ARL15-3:1	hsa-miR-6779-3p	150	-25.46	150	-25.46	352	21	258
lnc-C20orf85-5:1	hsa-miR-3918	151	-25.46	151	-25.46	2672	21	2505
NR_028288	hsa-miR-4695-5p	156	-25.46	156	-25.46	3307	22	3190
lnc-MAP1LC3B-11:1	hsa-miR-5189-5p	161	-25.46	161	-25.46	671	24	262
lnc-LINGO2-7:1	hsa-miR-7978	163	-25.46	163	-25.46	1970	21	1581
lnc-LDHAL6A-1:1	hsa-miR-6860	445	-66.88	151	-25.46	2182	22	328 1783 1832
lnc-RNF186-1:1	hsa-miR-6855-5p	154	-25.47	154	-25.47	3081	25	1723
lnc-SLC35G4-4:1	hsa-miR-11181-3p	158	-25.47	158	-25.47	4040	18	3621
lnc-RPS6KL1-1:2	hsa-miR-320a-5p	159	-25.47	159	-25.47	3549	22	2457
lnc-VPS13C-2:2	hsa-miR-6830-3p	159	-25.47	159	-25.47	353	23	119
lnc-GPR137B-6:1	hsa-miR-6769a-3p	160	-25.47	160	-25.47	2637	21	743
lnc-WRNIP1-29:2	hsa-miR-939-3p	162	-25.47	162	-25.47	1981	21	280
lnc-CAPZA3-3:2	hsa-miR-6868-3p	170	-25.47	170	-25.47	3189	21	1158
lnc-RAPGEF5-1:1	hsa-miR-4758-3p	150	-25.48	150	-25.48	1054	23	3
lnc-RNF186-1:1	hsa-miR-3183	150	-25.48	150	-25.48	3081	22	432
NR_038263	hsa-miR-3158-5p	152	-25.48	152	-25.48	574	21	446
lnc-IAH1-3:2	hsa-miR-6793-3p	156	-25.48	156	-25.48	1579	20	990
lnc-STRBP-7:1	hsa-miR-1273h-5p	157	-25.48	157	-25.48	771	21	33
lnc-ZC3H15-1:1	hsa-miR-3934-5p	160	-25.48	160	-25.48	2422	22	202
lnc-C1orf109-1:1	hsa-miR-5698	161	-25.48	161	-25.48	747	22	442
lnc-LRRC29-2:1	hsa-miR-6730-3p	161	-25.48	161	-25.48	486	22	233
lnc-RHCE-2:6	hsa-miR-3691-5p	166	-25.48	166	-25.48	2415	23	1120
lnc-STRBP-7:1	hsa-miR-6764-5p	151	-25.49	151	-25.49	771	22	588
lnc-ADCK1-3:1	hsa-miR-3960	152	-25.49	152	-25.49	334	20	95
lnc-HSPB6-2:1	hsa-miR-4673	152	-25.49	152	-25.49	782	22	737
lnc-ITPR3-1:3	hsa-miR-4723-5p	153	-25.49	153	-25.49	4437	24	1959
NR_028288	hsa-miR-6775-3p	153	-25.49	153	-25.49	3307	21	647
lnc-WNT7B-3:1	hsa-miR-5000-3p	154	-25.49	154	-25.49	983	22	418
lnc-RNF187-1:1	hsa-miR-324-5p	157	-25.49	157	-25.49	565	22	523
lnc-RNF186-1:1	hsa-miR-200b-5p	163	-25.49	163	-25.49	3081	22	568
lnc-STH-4:1	hsa-miR-17-5p	169	-25.49	169	-25.49	476	23	75
lnc-LDHAL6A-1:1	hsa-miR-6720-5p	308	-48.25	160	-25.49	2182	23	1390 995
lnc-APOBEC4-5:1	hsa-miR-4322	314	-49.39	164	-25.49	2582	21	1581 484
lnc-DNAJC15-7:1	hsa-miR-6837-5p	152	-25.5	152	-25.5	301	21	11
lnc-RHCE-2:6	hsa-miR-6720-5p	152	-25.5	152	-25.5	2415	23	568
lnc-CYS1-1:3	hsa-miR-12120	155	-25.5	155	-25.5	564	26	505
NR_110809	hsa-miR-875-3p	155	-25.5	155	-25.5	6113	21	1305
lnc-RPS6KL1-1:2	hsa-miR-4534	158	-25.5	158	-25.5	3549	17	955
lnc-FUT8-1:2	hsa-miR-8085	159	-25.5	159	-25.5	1726	21	605
lnc-WRNIP1-29:2	hsa-miR-3138	162	-25.5	162	-25.5	1981	24	413
lnc-HSPB6-2:1	hsa-miR-6825-5p	444	-70.88	158	-25.5	782	22	475 195 507
lnc-IAH1-3:2	hsa-miR-423-5p	456	-69.37	156	-25.5	1579	23	1266 437 496
lnc-RHCE-2:6	hsa-miR-6812-5p	150	-25.51	150	-25.51	2415	25	1423
lnc-MAP1LC3B-11:1	hsa-miR-541-3p	157	-25.51	157	-25.51	671	22	53
lnc-BLOC1S3-1:1	hsa-miR-1260a	162	-25.51	162	-25.51	1419	18	1190
lnc-CHCHD4-3:1	hsa-miR-4757-5p	162	-25.51	162	-25.51	1155	23	117
lnc-CDY2A-11:1	hsa-miR-6787-3p	164	-25.51	164	-25.51	1580	22	508
lnc-MBD3-1:1	hsa-miR-6820-5p	164	-25.51	164	-25.51	1880	19	389
lnc-SLC6A20-5:1	hsa-miR-7153-3p	164	-25.51	164	-25.51	2298	18	1424
lnc-TRA2A-5:1	hsa-miR-6887-3p	151	-25.52	151	-25.52	638	21	481
lnc-DYSF-1:1	hsa-miR-6776-5p	152	-25.52	152	-25.52	1159	19	618
lnc-GNG8-1:1	hsa-miR-4472	152	-25.52	152	-25.52	3760	18	1745
lnc-CHPF-4:2	hsa-miR-6781-3p	154	-25.52	154	-25.52	5069	22	2221
lnc-ADAM8-4:1	hsa-miR-4707-3p	155	-25.52	155	-25.52	222	22	169
lnc-DHRS7B-9:1	hsa-miR-1202	157	-25.52	157	-25.52	2372	21	518
lnc-C16orf58-9:1	hsa-miR-4658	158	-25.52	158	-25.52	913	23	625
lnc-DLG4-2:1	hsa-miR-1203	163	-25.52	163	-25.52	2083	21	1473
lnc-HMGB2-8:1	hsa-miR-4639-3p	172	-25.52	172	-25.52	3513	20	654
lnc-PRDM13-9:1	hsa-miR-4784	315	-48.01	159	-25.52	984	20	479 416
lnc-CHCHD4-3:1	hsa-miR-3155b	150	-25.53	150	-25.53	1155	18	867
lnc-RHCE-2:6	hsa-miR-6771-5p	153	-25.53	153	-25.53	2415	22	1498
NR_123723	hsa-miR-4292	155	-25.53	155	-25.53	2349	18	917
lnc-TOM1L2-2:1	hsa-miR-6876-5p	159	-25.53	159	-25.53	876	22	628
NR_039984	hsa-miR-3173-5p	160	-25.53	160	-25.53	1591	22	1399
NR_028288	hsa-miR-199a-5p	161	-25.53	161	-25.53	3307	23	3242
NR_110809	hsa-miR-8085	298	-46.6	151	-25.53	6113	21	1552 6010
lnc-SERPINB6-7:2	hsa-miR-1976	152	-25.54	152	-25.54	2270	20	595
NR_003267	hsa-miR-1915-3p	153	-25.54	153	-25.54	2036	20	635
lnc-RNF212-3:3	hsa-miR-940	155	-25.54	155	-25.54	1864	21	1323
lnc-TLX3-2:1	hsa-miR-3934-5p	157	-25.54	157	-25.54	1117	22	703
lnc-C20orf85-5:1	hsa-miR-654-5p	158	-25.54	158	-25.54	2672	22	828
lnc-CEMP1-10:1	hsa-miR-6837-5p	158	-25.54	158	-25.54	3367	21	951
lnc-TOM1L2-2:1	hsa-miR-661	158	-25.54	158	-25.54	876	24	530
lnc-CACNG5-2:1	hsa-miR-6078	159	-25.54	159	-25.54	307	19	258
lnc-MTA3-3:1	hsa-miR-3667-3p	159	-25.54	159	-25.54	481	22	206
lnc-BLOC1S3-1:1	hsa-miR-1538	160	-25.54	160	-25.54	1419	23	749
lnc-TSN-13:1	hsa-miR-597-5p	160	-25.54	160	-25.54	1352	22	1056
lnc-ZNF529-2:3	hsa-miR-6810-5p	160	-25.54	160	-25.54	826	23	472
lnc-ITPR3-1:3	hsa-miR-631	162	-25.54	162	-25.54	4437	21	1733
lnc-PLGLB1-7:1	hsa-miR-6827-3p	162	-25.54	162	-25.54	888	21	98
lnc-TUB-2:1	hsa-miR-670-5p	162	-25.54	162	-25.54	2021	20	1581
lnc-CHPF-4:2	hsa-miR-3689b-3p	302	-50.04	158	-25.54	5069	22	4396 2810
lnc-CHPF-4:2	hsa-miR-3689c	302	-50.04	158	-25.54	5069	22	4396 2810
lnc-HPS6-1:1	hsa-miR-3154	320	-46.71	161	-25.54	2272	22	873 1077
lnc-PCCA-3:1	hsa-miR-6720-5p	151	-25.55	151	-25.55	3067	23	1691
lnc-APOBEC4-5:1	hsa-miR-6841-3p	154	-25.55	154	-25.55	2582	21	981
lnc-GABPB2-1:1	hsa-miR-8485	155	-25.55	155	-25.55	917	21	644
lnc-MAP1LC3B-11:1	hsa-miR-6772-3p	156	-25.55	156	-25.55	671	23	595
lnc-SLC6A20-5:1	hsa-miR-6822-5p	156	-25.55	156	-25.55	2298	20	2053
lnc-APOBEC4-5:1	hsa-miR-6879-5p	159	-25.55	159	-25.55	2582	22	315
lnc-MAMSTR-1:1	hsa-miR-608	160	-25.55	160	-25.55	1397	25	227
lnc-APCDD1L-2:1	hsa-miR-7-5p	176	-25.55	176	-25.55	1755	24	426
lnc-RPS6KL1-1:2	hsa-miR-3155a	298	-46.91	153	-25.55	3549	21	1602 3458
lnc-RPS6KL1-1:2	hsa-miR-3155b	298	-46.91	153	-25.55	3549	18	1605 3461
lnc-TUB-2:1	hsa-miR-6758-5p	150	-25.56	150	-25.56	2021	23	509
lnc-MTUS2-4:1	hsa-miR-1227-5p	151	-25.56	151	-25.56	906	17	708
lnc-RPS6KL1-1:2	hsa-miR-6861-3p	151	-25.56	151	-25.56	3549	18	2162
lnc-KAT6A-4:1	hsa-miR-6757-3p	153	-25.56	153	-25.56	498	22	416
lnc-ANLN-6:1	hsa-miR-6780b-5p	154	-25.56	154	-25.56	1639	23	864
lnc-DLG4-2:1	hsa-miR-6763-5p	155	-25.56	155	-25.56	2083	19	1448
NR_110809	hsa-miR-6747-5p	155	-25.56	155	-25.56	6113	24	560
NR_117098	hsa-miR-6824-3p	158	-25.56	158	-25.56	693	21	428
lnc-ZFAND3-3:1	hsa-miR-12119	162	-25.56	162	-25.56	267	25	173
NR_038837	hsa-miR-4742-5p	162	-25.56	162	-25.56	2127	23	503
NR_123723	hsa-miR-6835-5p	162	-25.56	162	-25.56	2349	22	1972
lnc-SLC27A5-2:1	hsa-miR-512-5p	313	-48.59	167	-25.56	1458	23	36 528
lnc-GNG8-1:1	hsa-miR-4749-5p	150	-25.57	150	-25.57	3760	22	94
lnc-CHPF-4:2	hsa-miR-525-5p	152	-25.57	152	-25.57	5069	21	4010
lnc-FAM49B-4:1	hsa-miR-4726-5p	152	-25.57	152	-25.57	572	23	313
lnc-RPS6KL1-1:2	hsa-miR-4675	153	-25.57	153	-25.57	3549	22	1256
lnc-TOM1L2-2:1	hsa-miR-3714	153	-25.57	153	-25.57	876	22	408
NR_117098	hsa-miR-3139	156	-25.57	156	-25.57	693	23	170
lnc-CHPF-4:2	hsa-miR-6799-3p	157	-25.57	157	-25.57	5069	23	1018
lnc-TPO-2:2	hsa-miR-662	158	-25.57	158	-25.57	1235	21	290
NR_038271	hsa-miR-6792-3p	160	-25.57	160	-25.57	2069	22	25
NR_038837	hsa-miR-331-3p	160	-25.57	160	-25.57	2127	21	226
lnc-CEMP1-10:1	hsa-miR-296-3p	161	-25.57	161	-25.57	3367	22	2191
lnc-IAH1-3:2	hsa-miR-6794-5p	162	-25.57	162	-25.57	1579	20	1277
NR_004859	hsa-miR-3907	162	-25.57	162	-25.57	4509	22	1955
lnc-SEC24D-1:2	hsa-miR-6799-3p	163	-25.57	163	-25.57	2801	23	866
lnc-OR4F16-8:1	hsa-miR-6772-3p	164	-25.57	164	-25.57	1427	23	570
NR_117098	hsa-miR-2114-3p	164	-25.57	164	-25.57	693	21	44
NR_038988	hsa-miR-6779-3p	166	-25.57	166	-25.57	2117	21	296
NR_110809	hsa-miR-6728-5p	297	-46.07	151	-25.57	6113	23	744 5034
lnc-GNG8-1:1	hsa-miR-4644	315	-45.9	163	-25.57	3760	23	504 455
lnc-RNF186-1:1	hsa-miR-6081	467	-73.13	168	-25.57	3081	24	2113 906 1784
lnc-MAMSTR-1:1	hsa-miR-7106-5p	150	-25.58	150	-25.58	1397	20	351
lnc-PLGLB1-7:1	hsa-miR-4690-5p	151	-25.58	151	-25.58	888	22	792
lnc-CHPF-4:2	hsa-miR-6789-3p	153	-25.58	153	-25.58	5069	21	217
NR_104609	hsa-miR-6775-5p	154	-25.58	154	-25.58	1219	25	35
NR_110809	hsa-miR-5088-5p	154	-25.58	154	-25.58	6113	24	597
lnc-RNF186-1:1	hsa-miR-6785-5p	155	-25.58	155	-25.58	3081	22	610
NR_038271	hsa-miR-6825-5p	155	-25.58	155	-25.58	2069	22	230
lnc-MBD3-1:1	hsa-miR-885-3p	158	-25.58	158	-25.58	1880	22	382
NR_038272	hsa-miR-3158-5p	158	-25.58	158	-25.58	4607	21	4384
lnc-ATP6V1D-3:1	hsa-miR-7154-3p	159	-25.58	159	-25.58	227	20	120
NR_029423	hsa-miR-3064-5p	159	-25.58	159	-25.58	2539	21	203
NR_109891	hsa-miR-6760-5p	159	-25.58	159	-25.58	5607	23	708
lnc-GNG8-1:1	hsa-miR-6746-5p	163	-25.58	163	-25.58	3760	22	717
lnc-TMEM64-4:1	hsa-miR-650	166	-25.58	166	-25.58	1796	21	1494
NR_123723	hsa-miR-6887-5p	290	-46.71	150	-25.58	2349	23	250 116
lnc-CEMP1-10:1	hsa-miR-6812-5p	301	-50.21	154	-25.58	3367	25	794 341
lnc-ITPR3-1:3	hsa-miR-6878-3p	315	-46.08	170	-25.58	4437	21	745 1097
lnc-ITPR3-1:3	hsa-miR-6785-5p	596	-91.81	154	-25.58	4437	22	692 3475 970 1928
lnc-ARSI-2:1	hsa-miR-4520-3p	154	-25.59	154	-25.59	2274	22	605
lnc-ALOX15-1:1	hsa-miR-4667-5p	155	-25.59	155	-25.59	601	22	357
lnc-CD8B-3:1	hsa-miR-6799-3p	156	-25.59	156	-25.59	2081	23	1139
lnc-IL36G-2:1	hsa-miR-4498	156	-25.59	156	-25.59	720	22	28
lnc-CD8B-3:1	hsa-miR-6515-5p	158	-25.59	158	-25.59	2081	21	173
NR_038988	hsa-miR-5001-3p	162	-25.59	162	-25.59	2117	22	604
lnc-FAM156B-4:1	hsa-miR-6881-5p	163	-25.59	163	-25.59	431	22	72
NR_038271	hsa-miR-656-5p	163	-25.59	163	-25.59	2069	21	1550
NR_110809	hsa-miR-659-5p	167	-25.59	167	-25.59	6113	22	346
lnc-ITPR3-1:3	hsa-miR-12126	169	-25.59	169	-25.59	4437	24	2789
lnc-RNF186-1:1	hsa-miR-6799-3p	298	-45.74	151	-25.59	3081	23	961 1008
lnc-FBXL7-5:1	hsa-miR-3187-3p	155	-25.6	155	-25.6	464	20	164
lnc-APOBEC4-5:1	hsa-miR-6511b-3p	156	-25.6	156	-25.6	2582	23	1379
lnc-TUB-2:1	hsa-miR-6850-5p	156	-25.6	156	-25.6	2021	22	492
lnc-ZNF529-2:3	hsa-miR-3972	157	-25.6	157	-25.6	826	22	12
NR_123723	hsa-miR-1910-5p	158	-25.6	158	-25.6	2349	21	535
lnc-SLC27A5-2:1	hsa-miR-4757-5p	161	-25.6	161	-25.6	1458	23	1035
lnc-MAMSTR-1:1	hsa-miR-4525	165	-25.6	165	-25.6	1397	21	692
lnc-DEFA6-1:1	hsa-miR-8485	349	-50.69	178	-25.6	508	21	452 430
lnc-DEFA6-1:1	hsa-miR-4763-3p	151	-25.61	151	-25.61	508	24	469
NR_039984	hsa-miR-3689a-3p	151	-25.61	151	-25.61	1591	22	907
lnc-FUT8-1:2	hsa-miR-6731-5p	152	-25.61	152	-25.61	1726	22	604
lnc-ZNF395-3:1	hsa-miR-6804-5p	153	-25.61	153	-25.61	222	21	164
lnc-GPR27-2:1	hsa-miR-5189-5p	154	-25.61	154	-25.61	2729	24	1213
lnc-PCCA-3:1	hsa-miR-769-5p	154	-25.61	154	-25.61	3067	22	1124
lnc-PRDM13-9:1	hsa-miR-12125	156	-25.61	156	-25.61	984	22	262
NR_028288	hsa-miR-4713-5p	158	-25.61	158	-25.61	3307	22	1063
lnc-TSN-13:1	hsa-miR-6750-5p	159	-25.61	159	-25.61	1352	24	622
lnc-TSPY10-13:1	hsa-miR-4640-3p	159	-25.61	159	-25.61	657	22	410
NR_030714	hsa-miR-2467-3p	160	-25.61	160	-25.61	97	22	76
NR_003267	hsa-miR-216a-3p	164	-25.61	164	-25.61	2036	22	2010
lnc-SLC6A20-5:1	hsa-miR-4450	170	-25.61	170	-25.61	2298	22	2222
lnc-MTA3-3:1	hsa-miR-4705	175	-25.61	175	-25.61	481	22	169
lnc-ZC3H15-1:1	hsa-miR-6849-3p	311	-47.84	156	-25.61	2422	22	122 1325
lnc-CHPF-4:2	hsa-miR-1204	318	-46.48	159	-25.61	5069	21	504 3039
lnc-CEMP1-10:1	hsa-miR-4498	441	-69.39	153	-25.61	3367	22	389 2249 1015
lnc-ZC3H15-1:1	hsa-miR-6779-5p	450	-71.38	152	-25.61	2422	21	169 17 924
lnc-CHPF-4:2	hsa-miR-4271	455	-69.81	155	-25.61	5069	19	3080 3204 5024
lnc-C16orf58-9:1	hsa-miR-1226-3p	150	-25.62	150	-25.62	913	22	775
lnc-MAMSTR-1:1	hsa-miR-6075	152	-25.62	152	-25.62	1397	21	588
NR_104326	hsa-miR-6742-5p	153	-25.62	153	-25.62	673	22	30
lnc-CHPF-4:2	hsa-miR-4530	154	-25.62	154	-25.62	5069	18	2887
lnc-C20orf85-5:1	hsa-miR-4758-3p	155	-25.62	155	-25.62	2672	23	137
NR_109891	hsa-miR-4717-3p	155	-25.62	155	-25.62	5607	21	4031
lnc-NFKBIA-6:1	hsa-miR-6807-5p	156	-25.62	156	-25.62	2014	22	1098
lnc-OTOP1-4:1	hsa-miR-1307-3p	158	-25.62	158	-25.62	449	22	5
NR_126026	hsa-miR-3928-3p	158	-25.62	158	-25.62	4363	22	27
lnc-HERC6-2:5	hsa-miR-4523	159	-25.62	159	-25.62	1058	21	689
lnc-IAH1-3:2	hsa-miR-4667-5p	160	-25.62	160	-25.62	1579	22	770
lnc-ANLN-6:1	hsa-miR-8089	161	-25.62	161	-25.62	1639	24	136
lnc-STRBP-7:1	hsa-miR-5004-5p	168	-25.62	168	-25.62	771	22	128
lnc-NFKBIA-6:1	hsa-miR-4707-3p	155	-25.63	155	-25.63	2014	22	1232
lnc-CEMP1-10:1	hsa-let-7b-5p	156	-25.63	156	-25.63	3367	22	643
lnc-C16orf58-9:1	hsa-miR-6511a-3p	157	-25.63	157	-25.63	913	22	780
NR_110809	hsa-miR-4726-5p	157	-25.63	157	-25.63	6113	23	956
NR_126026	hsa-miR-7112-5p	157	-25.63	157	-25.63	4363	22	2957
lnc-C16orf58-9:1	hsa-miR-6511b-3p	158	-25.63	158	-25.63	913	23	779
lnc-GPR137B-6:1	hsa-miR-6849-5p	160	-25.63	160	-25.63	2637	23	815
lnc-ZNF746-3:3	hsa-miR-12131	169	-25.63	169	-25.63	357	20	102
lnc-C9orf85-1:1	hsa-miR-4507	152	-25.64	152	-25.64	2239	20	1577
lnc-SLC27A5-2:1	hsa-miR-4463	154	-25.64	154	-25.64	1458	17	510
NR_038271	hsa-miR-149-3p	154	-25.64	154	-25.64	2069	21	230
lnc-CEMP1-10:1	hsa-miR-4430	156	-25.64	156	-25.64	3367	18	336
lnc-CHCHD4-3:1	hsa-miR-6862-3p	156	-25.64	156	-25.64	1155	24	222
NR_038988	hsa-miR-6846-5p	156	-25.64	156	-25.64	2117	22	350
lnc-CAPZA3-3:2	hsa-miR-4685-5p	159	-25.64	159	-25.64	3189	26	3000
lnc-IAH1-3:2	hsa-miR-6742-5p	160	-25.64	160	-25.64	1579	22	370
NR_038988	hsa-miR-3654	163	-25.64	163	-25.64	2117	19	1681
lnc-CEMP1-10:1	hsa-miR-378h	164	-25.64	164	-25.64	3367	21	548
lnc-GPR137B-6:1	hsa-miR-6884-5p	169	-25.64	169	-25.64	2637	22	1117
lnc-HMGB2-8:1	hsa-miR-5684	170	-25.64	170	-25.64	3513	20	2287
lnc-MBD3-1:1	hsa-miR-6720-5p	448	-74.39	152	-25.64	1880	23	1191 1486 85
lnc-DMRTB1-2:1	hsa-miR-5689	624	-102.56	157	-25.64	1323	22	66 703 610 1126
lnc-MBD3-1:1	hsa-miR-4721	150	-25.65	150	-25.65	1880	22	449
lnc-RHCE-2:6	hsa-miR-6751-5p	151	-25.65	151	-25.65	2415	23	1167
lnc-CHPF-4:2	hsa-miR-3139	152	-25.65	152	-25.65	5069	23	4652
lnc-SOX6-1:1	hsa-miR-6810-3p	153	-25.65	153	-25.65	386	23	288
NR_126026	hsa-miR-6861-5p	153	-25.65	153	-25.65	4363	22	1470
lnc-RNF186-1:1	hsa-miR-3173-5p	156	-25.65	156	-25.65	3081	22	1009
lnc-WRNIP1-29:2	hsa-miR-647	156	-25.65	156	-25.65	1981	21	1816
lnc-SLC43A3-1:1	hsa-miR-526b-5p	161	-25.65	161	-25.65	1796	23	1377
lnc-PLGLB1-7:1	hsa-miR-2909	175	-25.65	175	-25.65	888	21	641
lnc-ZC3H15-1:1	hsa-miR-4647	312	-49.89	157	-25.65	2422	23	633 929
lnc-WNT7B-3:1	hsa-miR-194-3p	151	-25.66	151	-25.66	983	22	324
lnc-C9orf85-1:1	hsa-miR-4750-3p	154	-25.66	154	-25.66	2239	22	1868
lnc-NKAIN4-1:1	hsa-miR-30b-3p	155	-25.66	155	-25.66	348	22	235
lnc-ERICH1-5:1	hsa-miR-1226-3p	158	-25.66	158	-25.66	1408	22	823
lnc-NDST2-2:1	hsa-miR-6815-3p	158	-25.66	158	-25.66	2272	21	1532
lnc-CHPF-4:2	hsa-miR-6515-5p	160	-25.66	160	-25.66	5069	21	4866
NR_103456	hsa-miR-3132	160	-25.66	160	-25.66	1989	24	83
lnc-C9orf85-1:1	hsa-miR-6758-5p	166	-25.66	166	-25.66	2239	23	1023
NR_110375	hsa-miR-187-5p	167	-25.66	167	-25.66	1981	22	303
lnc-RHCE-2:6	hsa-miR-4436b-3p	172	-25.66	172	-25.66	2415	22	294
NR_126026	hsa-miR-34b-5p	180	-25.66	180	-25.66	4363	23	4317
lnc-GPR137B-6:1	hsa-miR-3191-5p	321	-45.84	167	-25.66	2637	22	451 731
lnc-HPS6-1:1	hsa-miR-6747-3p	150	-25.67	150	-25.67	2272	21	421
lnc-CAPZA3-3:2	hsa-miR-1236-3p	152	-25.67	152	-25.67	3189	22	2283
lnc-CD8B-3:1	hsa-miR-5196-3p	152	-25.67	152	-25.67	2081	21	286
NR_039984	hsa-miR-12119	152	-25.67	152	-25.67	1591	25	200
lnc-RNF212-3:3	hsa-miR-6829-3p	153	-25.67	153	-25.67	1864	20	1818
NR_034095	hsa-miR-6716-5p	154	-25.67	154	-25.67	1445	20	1295
NR_126026	hsa-miR-3922-5p	154	-25.67	154	-25.67	4363	23	1156
lnc-RPS6KL1-1:2	hsa-miR-505-5p	156	-25.67	156	-25.67	3549	22	1082
lnc-SERPINB6-7:2	hsa-miR-589-5p	156	-25.67	156	-25.67	2270	22	1827
lnc-EPSTI1-6:1	hsa-miR-6133	157	-25.67	157	-25.67	1214	19	450
lnc-RPS6KL1-1:2	hsa-miR-211-3p	157	-25.67	157	-25.67	3549	21	1412
lnc-BLOC1S3-1:1	hsa-miR-6086	158	-25.67	158	-25.67	1419	20	739
lnc-RNF212-3:3	hsa-miR-5001-5p	158	-25.67	158	-25.67	1864	24	331
lnc-PRDM13-9:1	hsa-miR-3936	160	-25.67	160	-25.67	984	22	368
lnc-MBD3-1:1	hsa-miR-1291	161	-25.67	161	-25.67	1880	24	737
lnc-ZC3H15-2:1	hsa-miR-6721-5p	161	-25.67	161	-25.67	3338	23	1199
lnc-SLC6A20-5:1	hsa-miR-6760-5p	312	-47.44	156	-25.67	2298	23	1285 2204
lnc-DEFA6-1:1	hsa-miR-4716-3p	330	-49.68	169	-25.67	508	22	140 159
lnc-SOAT1-3:2	hsa-miR-449b-5p	151	-25.68	151	-25.68	541	22	332
lnc-RNF145-1:1	hsa-miR-2467-3p	152	-25.68	152	-25.68	2176	22	1514
lnc-RPS6KL1-1:2	hsa-miR-4481	154	-25.68	154	-25.68	3549	17	2654
lnc-HSPB6-2:1	hsa-miR-4269	157	-25.68	157	-25.68	782	21	736
lnc-GNG8-1:1	hsa-miR-6818-5p	166	-25.68	166	-25.68	3760	22	1468
lnc-IAH1-3:2	hsa-miR-6797-5p	295	-50.2	150	-25.68	1579	25	761 1393
NR_103456	hsa-miR-5572	307	-47.64	156	-25.68	1989	21	92 1253
lnc-CHPF-4:2	hsa-miR-6720-5p	462	-74.98	157	-25.68	5069	23	3876 147 4352
lnc-TPO-2:2	hsa-miR-345-5p	151	-25.69	151	-25.69	1235	22	71
lnc-SCN2A-4:1	hsa-miR-6510-5p	152	-25.69	152	-25.69	499	22	93
lnc-C20orf85-5:1	hsa-miR-6845-3p	155	-25.69	155	-25.69	2672	21	1164
lnc-RNF186-1:1	hsa-miR-3136-3p	155	-25.69	155	-25.69	3081	22	485
NR_038837	hsa-miR-6833-3p	157	-25.69	157	-25.69	2127	21	1595
lnc-ITPR3-1:3	hsa-miR-6734-5p	159	-25.69	159	-25.69	4437	23	3515
lnc-DLG4-2:1	hsa-miR-6780a-5p	160	-25.69	160	-25.69	2083	23	55
lnc-FAM49B-4:1	hsa-let-7c-5p	164	-25.69	164	-25.69	572	22	439
lnc-ZC3H15-2:1	hsa-miR-20b-5p	165	-25.69	165	-25.69	3338	23	1041
lnc-ZC3H15-2:1	hsa-miR-17-5p	165	-25.69	165	-25.69	3338	23	1041
lnc-RNF212-3:3	hsa-miR-1273h-5p	292	-51.07	150	-25.69	1864	21	1352 531
lnc-PCCA-3:1	hsa-miR-20b-5p	332	-46.09	167	-25.69	3067	23	1232 2923
lnc-PCCA-3:1	hsa-miR-17-5p	332	-46.27	167	-25.69	3067	23	1232 2923
lnc-TPO-2:2	hsa-miR-3155b	150	-25.7	150	-25.7	1235	18	916
lnc-S100A5-1:1	hsa-miR-6805-5p	153	-25.7	153	-25.7	311	22	58
lnc-TPO-2:2	hsa-miR-3155a	153	-25.7	153	-25.7	1235	21	914
lnc-APOBEC4-5:1	hsa-miR-4512	154	-25.7	154	-25.7	2582	22	1459
lnc-CHPF-4:2	hsa-miR-6751-5p	155	-25.7	155	-25.7	5069	23	3085
lnc-PRDM13-9:1	hsa-miR-3074-5p	155	-25.7	155	-25.7	984	21	702
NR_072991	hsa-miR-623	155	-25.7	155	-25.7	638	23	22
lnc-TPO-2:2	hsa-miR-10526-3p	156	-25.7	156	-25.7	1235	20	110
lnc-DYSF-1:1	hsa-miR-5001-3p	160	-25.7	160	-25.7	1159	22	718
lnc-VPS13C-2:2	hsa-miR-4457	160	-25.7	160	-25.7	353	22	189
lnc-ZDHHC13-6:1	hsa-miR-6764-5p	163	-25.7	163	-25.7	312	22	25
NR_038263	hsa-miR-12125	167	-25.7	167	-25.7	574	22	363
NR_123723	hsa-miR-6763-5p	598	-91.96	150	-25.7	2349	19	389 790 1301 1380
NR_004859	hsa-miR-4763-3p	151	-25.71	151	-25.71	4509	24	1382
lnc-GPR137B-6:1	hsa-miR-6779-5p	152	-25.71	152	-25.71	2637	21	1093
NR_003267	hsa-miR-6787-3p	156	-25.71	156	-25.71	2036	22	927
lnc-HMGB2-8:1	hsa-miR-409-5p	158	-25.71	158	-25.71	3513	23	1530
lnc-SLC6A20-5:1	hsa-miR-4448	161	-25.71	161	-25.71	2298	20	1941
lnc-RPS6KL1-1:2	hsa-miR-6749-3p	296	-47.07	148	-25.71	3549	21	683 1097
lnc-CHPF-4:2	hsa-miR-6747-3p	301	-50.32	151	-25.71	5069	21	2556 1017
NR_110375	hsa-miR-6779-5p	302	-48.29	152	-25.71	1981	21	531 695
lnc-GNG8-1:1	hsa-miR-1908-5p	452	-73.72	155	-25.71	3760	21	98 327 1749
lnc-RNF212-3:3	hsa-miR-3116	1237	-184.11	161	-25.71	1864	22	936 770 567 818 1226 716 888 1026
lnc-CDY2A-11:1	hsa-miR-3154	158	-25.72	158	-25.72	1580	22	1191
lnc-RPS6KL1-1:2	hsa-miR-4298	158	-25.72	158	-25.72	3549	22	1149
NR_004859	hsa-miR-4710	304	-46.64	154	-25.72	4509	18	3664 1081
lnc-RPS6KL1-1:2	hsa-miR-6764-5p	308	-51.06	159	-25.72	3549	22	591 1259
lnc-RPS6KL1-1:2	hsa-miR-20b-5p	334	-50.51	169	-25.72	3549	23	2911 3284
lnc-KCTD15-3:1	hsa-miR-505-5p	150	-25.73	150	-25.73	1948	22	1837
lnc-MBD3-1:1	hsa-miR-542-5p	152	-25.73	152	-25.73	1880	23	624
lnc-STRBP-7:1	hsa-miR-4701-5p	152	-25.73	152	-25.73	771	22	223
NR_028288	hsa-miR-6789-5p	152	-25.73	152	-25.73	3307	24	3169
lnc-CHPF-4:2	hsa-miR-615-3p	156	-25.73	156	-25.73	5069	22	464
lnc-CHPF-4:2	hsa-miR-4701-5p	160	-25.73	160	-25.73	5069	22	94
lnc-KCTD15-3:1	hsa-miR-7156-3p	160	-25.73	160	-25.73	1948	23	1423
lnc-RNF212-3:3	hsa-miR-659-5p	160	-25.73	160	-25.73	1864	22	1628
lnc-RPS6KL1-1:2	hsa-miR-6738-3p	166	-25.73	166	-25.73	3549	24	163
NR_004859	hsa-miR-4638-5p	297	-46.01	151	-25.73	4509	21	906 4319
lnc-CHPF-4:2	hsa-miR-3652	449	-69.48	154	-25.73	5069	18	5032 754 4551
lnc-MAP1LC3B-11:1	hsa-miR-4728-5p	150	-25.74	150	-25.74	671	23	522
lnc-CEMP1-10:1	hsa-miR-4485-5p	154	-25.74	154	-25.74	3367	16	1158
lnc-MAP1LC3B-11:1	hsa-miR-6883-5p	154	-25.74	154	-25.74	671	22	525
lnc-APOBEC4-5:1	hsa-miR-6777-3p	159	-25.74	159	-25.74	2582	20	168
NR_038272	hsa-miR-3622b-5p	159	-25.74	159	-25.74	4607	20	286
NR_123723	hsa-miR-2467-3p	165	-25.74	165	-25.74	2349	22	1303
lnc-GNG8-1:1	hsa-miR-1178-3p	174	-25.74	174	-25.74	3760	21	2970
lnc-PCCA-3:1	hsa-miR-1224-3p	299	-46.17	155	-25.74	3067	21	1392 1820
lnc-RHCE-2:6	hsa-miR-6085	150	-25.75	150	-25.75	2415	19	849
lnc-ZC3H15-2:1	hsa-miR-6769b-5p	150	-25.75	150	-25.75	3338	23	2104
lnc-DLG4-2:1	hsa-miR-1914-5p	152	-25.75	152	-25.75	2083	22	928
lnc-REEP5-1:1	hsa-miR-6795-5p	154	-25.75	154	-25.75	671	24	298
lnc-TNP1-2:1	hsa-miR-6721-5p	155	-25.75	155	-25.75	878	23	351
lnc-NDST2-2:1	hsa-miR-1233-5p	159	-25.75	159	-25.75	2272	22	1930
lnc-FAM156B-4:1	hsa-miR-4667-5p	160	-25.75	160	-25.75	431	22	132
NR_104578	hsa-miR-4747-3p	160	-25.75	160	-25.75	664	22	265
lnc-CD44-5:1	hsa-miR-6726-5p	161	-25.75	161	-25.75	420	21	137
lnc-RNF186-1:1	hsa-miR-6751-3p	161	-25.75	161	-25.75	3081	21	2146
lnc-NDST2-2:1	hsa-miR-7703	162	-25.75	162	-25.75	2272	23	405
lnc-PPP2R5B-5:1	hsa-miR-7703	162	-25.75	162	-25.75	2274	23	2118
lnc-ALOX15-1:1	hsa-miR-4733-5p	167	-25.75	167	-25.75	601	22	331
lnc-GNG8-1:1	hsa-miR-6791-3p	307	-50.95	161	-25.75	3760	21	2650 3266
lnc-ZNF835-2:1	hsa-miR-2276-3p	150	-25.76	150	-25.76	1048	22	110
lnc-RHCE-2:6	hsa-miR-4651	155	-25.76	155	-25.76	2415	20	1169
lnc-C9orf85-1:1	hsa-miR-6855-3p	159	-25.76	159	-25.76	2239	22	1871
lnc-RNF186-1:1	hsa-miR-6783-5p	159	-25.76	159	-25.76	3081	22	15
lnc-SNX18-1:1	hsa-miR-6855-5p	165	-25.76	165	-25.76	623	25	558
lnc-RHCE-2:6	hsa-miR-4505	301	-46.86	156	-25.76	2415	18	1717 807
NR_104578	hsa-miR-6836-5p	150	-25.77	150	-25.77	664	22	445
lnc-ITPR3-1:3	hsa-miR-4732-3p	151	-25.77	151	-25.77	4437	21	2786
lnc-SERPINB6-7:2	hsa-miR-940	152	-25.77	152	-25.77	2270	21	1217
lnc-HMGB2-8:1	hsa-miR-128-3p	153	-25.77	153	-25.77	3513	21	1130
lnc-ACTR5-4:1	hsa-miR-484	154	-25.77	154	-25.77	530	22	451
lnc-ANLN-6:1	hsa-miR-4271	155	-25.77	155	-25.77	1639	19	867
lnc-SOX6-1:1	hsa-miR-103a-1-5p	155	-25.77	155	-25.77	386	23	279
lnc-SLC4A5-2:8	hsa-miR-5196-5p	156	-25.77	156	-25.77	371	22	331
lnc-OTOP1-4:1	hsa-miR-25-5p	158	-25.77	158	-25.77	449	21	3
lnc-GJA1-4:1	hsa-miR-449c-5p	159	-25.77	159	-25.77	271	25	12
lnc-GNG8-1:1	hsa-miR-3191-5p	162	-25.77	162	-25.77	3760	22	3218
lnc-GPR157-5:1	hsa-miR-4651	162	-25.77	162	-25.77	265	20	231
NR_123723	hsa-miR-4492	299	-48.23	154	-25.77	2349	17	1691 572
lnc-SLC27A5-2:1	hsa-miR-6165	311	-49.96	156	-25.77	1458	19	1322 1426
lnc-CYS1-1:3	hsa-miR-608	152	-25.78	152	-25.78	564	25	266
lnc-SEC24D-1:2	hsa-miR-4772-3p	158	-25.78	158	-25.78	2801	22	81
lnc-CHPF-4:2	hsa-miR-6855-5p	163	-25.78	163	-25.78	5069	25	3089
lnc-CD44-5:1	hsa-miR-6124	165	-25.78	165	-25.78	420	20	215
lnc-HMGB2-8:1	hsa-miR-4768-3p	170	-25.78	170	-25.78	3513	20	2467
NR_003267	hsa-miR-1915-5p	294	-47.89	151	-25.78	2036	22	138 687
lnc-C9orf85-1:1	hsa-miR-4767	150	-25.79	150	-25.79	2239	23	2163
NR_004859	hsa-miR-6745	150	-25.79	150	-25.79	4509	21	3786
NR_036549	hsa-miR-3692-5p	151	-25.79	151	-25.79	1422	24	44
lnc-SEC24D-1:2	hsa-miR-6802-5p	155	-25.79	155	-25.79	2801	20	901
lnc-NDST2-2:1	hsa-miR-6877-3p	156	-25.79	156	-25.79	2272	21	1843
lnc-CHPF-4:2	hsa-miR-3116	161	-25.79	161	-25.79	5069	22	4347
NR_109891	hsa-miR-5002-3p	165	-25.79	165	-25.79	5607	21	5110
lnc-AKTIP-5:1	hsa-miR-3927-5p	169	-25.79	169	-25.79	600	21	299
lnc-GNG8-1:1	hsa-miR-6884-5p	317	-48.15	159	-25.79	3760	22	3507 3344
lnc-CHPF-4:2	hsa-miR-1226-3p	454	-67.68	152	-25.79	5069	22	347 4247 4190
NR_103456	hsa-miR-3620-5p	151	-25.8	151	-25.8	1989	22	1460
lnc-CAMTA2-1:1	hsa-miR-3175	153	-25.8	153	-25.8	431	22	97
lnc-TOM1L2-2:1	hsa-miR-4739	153	-25.8	153	-25.8	876	25	59
lnc-HMGB2-8:1	hsa-miR-1193	157	-25.8	157	-25.8	3513	23	3228
lnc-PIK3AP1-5:1	hsa-miR-3620-3p	159	-25.8	159	-25.8	509	22	321
lnc-SEC24D-1:2	hsa-miR-3679-3p	159	-25.8	159	-25.8	2801	22	972
lnc-DEFA6-1:1	hsa-miR-9718	160	-25.8	160	-25.8	508	20	405
NR_038272	hsa-miR-6851-3p	160	-25.8	160	-25.8	4607	21	1916
lnc-PCCA-3:1	hsa-miR-6889-3p	161	-25.8	161	-25.8	3067	20	1205
lnc-ITPR3-1:3	hsa-miR-345-3p	163	-25.8	163	-25.8	4437	22	2638
lnc-ITPR3-1:3	hsa-miR-4784	167	-25.8	167	-25.8	4437	20	1880
NR_110809	hsa-miR-12119	305	-46.86	157	-25.8	6113	25	5025 226
lnc-CEMP1-10:1	hsa-miR-2110	313	-50.73	157	-25.8	3367	22	385 43
lnc-RNF186-1:1	hsa-miR-6797-5p	315	-50.78	159	-25.8	3081	25	607 676
lnc-GPR137B-6:1	hsa-miR-12115	152	-25.81	152	-25.81	2637	24	684
lnc-MACROD1-1:1	hsa-miR-204-3p	152	-25.81	152	-25.81	607	21	5
lnc-VPS13C-2:2	hsa-miR-4533	152	-25.81	152	-25.81	353	22	48
lnc-HSPB6-2:1	hsa-miR-6777-5p	153	-25.81	153	-25.81	782	23	2
lnc-RNF212-3:3	hsa-miR-3170	153	-25.81	153	-25.81	1864	22	329
lnc-RNF212-3:3	hsa-miR-184	154	-25.81	154	-25.81	1864	22	1338
lnc-GABPB2-1:1	hsa-miR-5739	166	-25.81	166	-25.81	917	20	435
lnc-TSN-13:1	hsa-miR-6828-3p	167	-25.81	167	-25.81	1352	20	1305
NR_123723	hsa-miR-6851-5p	298	-50.06	151	-25.81	2349	23	800 1664
lnc-MBD3-1:1	hsa-miR-4498	310	-49.09	158	-25.81	1880	22	447 1
lnc-KRT80-13:1	hsa-miR-4690-3p	150	-25.82	150	-25.82	1289	21	710
lnc-SLC27A5-2:1	hsa-miR-6850-3p	150	-25.82	150	-25.82	1458	20	133
NR_110809	hsa-miR-7155-5p	152	-25.82	152	-25.82	6113	19	3390
lnc-GNG8-1:1	hsa-miR-4740-3p	153	-25.82	153	-25.82	3760	22	766
lnc-SLC35G4-4:1	hsa-miR-4725-3p	153	-25.82	153	-25.82	4040	22	3186
lnc-CEMP1-10:1	hsa-miR-4254	154	-25.82	154	-25.82	3367	23	751
lnc-ERICH1-5:1	hsa-miR-5006-5p	154	-25.82	154	-25.82	1408	21	1233
lnc-CHPF-4:2	hsa-miR-6822-5p	155	-25.82	155	-25.82	5069	20	2199
lnc-IAH1-3:2	hsa-miR-24-3p	158	-25.82	158	-25.82	1579	22	614
NR_003267	hsa-miR-6895-3p	158	-25.82	158	-25.82	2036	22	796
lnc-ZNF395-3:1	hsa-miR-5693	161	-25.82	161	-25.82	222	22	172
lnc-C1orf109-1:1	hsa-miR-4529-3p	165	-25.82	165	-25.82	747	21	533
lnc-TBX18-1:1	hsa-miR-3614-3p	171	-25.82	171	-25.82	495	23	303
lnc-ITPR3-1:3	hsa-miR-124-3p	305	-46.53	160	-25.82	4437	22	1702 2376
lnc-C20orf85-5:1	hsa-miR-4722-3p	309	-48.19	156	-25.82	2672	22	650 1638
lnc-GPR137B-6:1	hsa-miR-3657	152	-25.83	152	-25.83	2637	21	2463
lnc-HMGB2-8:1	hsa-miR-6720-3p	152	-25.83	152	-25.83	3513	22	2379
lnc-OR4F16-8:1	hsa-miR-6867-3p	152	-25.83	152	-25.83	1427	21	302
lnc-SUMF1-3:1	hsa-miR-6720-3p	152	-25.83	152	-25.83	993	22	61
NR_110809	hsa-miR-365b-5p	155	-25.83	155	-25.83	6113	22	3919
lnc-SEC11A-2:1	hsa-miR-4732-3p	160	-25.83	160	-25.83	1185	21	617
lnc-GPR137B-6:1	hsa-miR-764	164	-25.83	164	-25.83	2637	22	752
lnc-FBXL7-5:1	hsa-miR-5009-5p	172	-25.83	172	-25.83	464	24	288
lnc-LDHAL6A-1:1	hsa-miR-6828-5p	175	-25.83	175	-25.83	2182	22	1378
lnc-C20orf85-5:1	hsa-miR-711	150	-25.84	150	-25.84	2672	22	2547
lnc-ITPR3-1:3	hsa-miR-4534	151	-25.84	151	-25.84	4437	17	1245
lnc-MAMSTR-1:1	hsa-miR-5698	152	-25.84	152	-25.84	1397	22	451
lnc-SLC27A5-2:1	hsa-miR-339-5p	156	-25.84	156	-25.84	1458	23	983
lnc-IL36G-2:1	hsa-miR-4292	159	-25.84	159	-25.84	720	18	238
lnc-METTL17-2:1	hsa-miR-3940-5p	159	-25.84	159	-25.84	2061	20	1220
lnc-MBD3-1:1	hsa-miR-6875-5p	160	-25.84	160	-25.84	1880	21	657
NR_028288	hsa-miR-6854-5p	177	-25.84	177	-25.84	3307	24	1849
lnc-KCTD15-3:1	hsa-miR-6852-5p	304	-51.45	157	-25.84	1948	21	333 645
lnc-BLOC1S3-1:1	hsa-miR-6134	310	-47.5	162	-25.84	1419	19	888 756
lnc-TSPY10-13:1	hsa-miR-6833-3p	329	-50.91	166	-25.84	657	21	370 342
lnc-BLOC1S3-1:1	hsa-miR-6716-5p	153	-25.85	153	-25.85	1419	20	69
lnc-TUB-2:1	hsa-miR-3620-5p	153	-25.85	153	-25.85	2021	22	979
NR_038271	hsa-miR-664a-5p	153	-25.85	153	-25.85	2069	24	397
NR_038272	hsa-miR-664a-5p	153	-25.85	153	-25.85	4607	24	170
NR_104326	hsa-miR-940	153	-25.85	153	-25.85	673	21	427
NR_123723	hsa-miR-455-3p	156	-25.85	156	-25.85	2349	21	846
lnc-SLC27A5-2:1	hsa-miR-6868-5p	158	-25.85	158	-25.85	1458	22	1393
NR_024342	hsa-miR-1226-5p	159	-25.85	159	-25.85	120	26	24
lnc-MACROD1-1:1	hsa-miR-3605-5p	160	-25.85	160	-25.85	607	23	387
lnc-NDST2-2:1	hsa-miR-6758-5p	160	-25.85	160	-25.85	2272	23	1405
NR_030325	hsa-miR-138-5p	163	-25.85	163	-25.85	96	23	5
lnc-PCCA-3:1	hsa-miR-6862-3p	166	-25.85	166	-25.85	3067	24	438
lnc-SEC24D-1:2	hsa-miR-6779-5p	453	-72.23	153	-25.85	2801	21	1795 1633 273
lnc-HLA-DPA1-1:1	hsa-miR-378i	152	-25.86	152	-25.86	676	21	491
lnc-LRRC29-2:1	hsa-miR-877-3p	152	-25.86	152	-25.86	486	21	97
lnc-MAP1LC3B-11:1	hsa-miR-6791-5p	152	-25.86	152	-25.86	671	22	23
lnc-IAH1-3:2	hsa-miR-4786-5p	155	-25.86	155	-25.86	1579	22	171
lnc-SLC6A20-5:1	hsa-miR-4786-5p	155	-25.86	155	-25.86	2298	22	939
lnc-GNG8-1:1	hsa-miR-4533	158	-25.86	158	-25.86	3760	22	3528
NR_103456	hsa-miR-1229-5p	159	-25.86	159	-25.86	1989	24	1397
lnc-SNX18-1:1	hsa-miR-4709-3p	163	-25.86	163	-25.86	623	23	435
lnc-PPP2R5B-5:1	hsa-miR-12113	170	-25.86	170	-25.86	2274	22	553
lnc-PLGLB1-7:1	hsa-miR-302c-5p	171	-25.86	171	-25.86	888	22	668
lnc-TRIM43-3:3	hsa-miR-517-5p	174	-25.86	174	-25.86	742	22	387
lnc-SEC24D-1:2	hsa-miR-4722-5p	299	-46.1	153	-25.86	2801	23	57 1482
lnc-CHPF-4:2	hsa-miR-642a-5p	150	-25.87	150	-25.87	5069	22	365
lnc-C9orf92-2:1	hsa-miR-596	151	-25.87	151	-25.87	1705	21	757
lnc-HLA-DPA1-1:1	hsa-miR-6726-5p	151	-25.87	151	-25.87	676	21	248
lnc-TRUB1-3:1	hsa-miR-4525	152	-25.87	152	-25.87	570	21	431
NR_109891	hsa-miR-6792-3p	152	-25.87	152	-25.87	5607	22	3725
lnc-HPS6-1:1	hsa-miR-6756-5p	154	-25.87	154	-25.87	2272	23	1400
lnc-OTOP1-4:1	hsa-miR-5693	156	-25.87	156	-25.87	449	22	65
lnc-RHCE-2:6	hsa-miR-6127	158	-25.87	158	-25.87	2415	19	1095
lnc-TRUB1-3:1	hsa-miR-3929	158	-25.87	158	-25.87	570	23	501
lnc-ALCAM-11:1	hsa-miR-6731-5p	159	-25.87	159	-25.87	853	22	565
lnc-APCDD1L-2:1	hsa-miR-5698	162	-25.87	162	-25.87	1755	22	1711
NR_110809	hsa-miR-5699-3p	163	-25.87	163	-25.87	6113	22	238
lnc-ITPR3-1:3	hsa-miR-7974	166	-25.87	166	-25.87	4437	24	1170
lnc-C1orf109-1:1	hsa-miR-4538	295	-48.26	148	-25.87	747	22	176 4
lnc-ZNF835-2:1	hsa-miR-3157-5p	468	-73.98	160	-25.87	1048	22	171 255 423
NR_110809	hsa-miR-6734-5p	612	-92.54	157	-25.87	6113	23	563 5840 329 1117
lnc-LDHAL6A-1:1	hsa-miR-3187-5p	755	-115.98	156	-25.87	2182	23	1920 328 1782 1827 1661
lnc-HMGB2-8:1	hsa-miR-4673	150	-25.88	150	-25.88	3513	22	88
lnc-GPR27-2:1	hsa-miR-4319	153	-25.88	153	-25.88	2729	17	1320
NR_024220	hsa-miR-1233-3p	153	-25.88	153	-25.88	120	20	52
NR_109891	hsa-miR-6857-5p	153	-25.88	153	-25.88	5607	22	4084
lnc-CAPZA3-3:2	hsa-miR-5581-3p	154	-25.88	154	-25.88	3189	22	1123
lnc-CHPF-4:2	hsa-miR-3190-5p	155	-25.88	155	-25.88	5069	20	100
NR_029423	hsa-miR-432-5p	155	-25.88	155	-25.88	2539	23	33
lnc-C9orf85-1:1	hsa-miR-345-5p	156	-25.88	156	-25.88	2239	22	980
NR_038272	hsa-miR-6748-3p	157	-25.88	157	-25.88	4607	21	4399
lnc-ANLN-6:1	hsa-miR-4420	159	-25.88	159	-25.88	1639	22	1176
lnc-C20orf85-5:1	hsa-miR-6893-5p	159	-25.88	159	-25.88	2672	21	2416
NR_027450	hsa-miR-657	159	-25.88	159	-25.88	3106	23	2331
NR_027450	hsa-miR-6769b-5p	159	-25.88	159	-25.88	3106	23	1998
NR_121623	hsa-miR-5010-5p	159	-25.88	159	-25.88	860	22	633
lnc-PRDM13-9:1	hsa-miR-3187-3p	161	-25.88	161	-25.88	984	20	915
lnc-GNG8-1:1	hsa-miR-6510-5p	163	-25.88	163	-25.88	3760	22	3549
lnc-TNP1-2:1	hsa-miR-212-5p	166	-25.88	166	-25.88	878	23	653
NR_038272	hsa-miR-214-5p	166	-25.88	166	-25.88	4607	22	4396
lnc-PRDM13-9:1	hsa-miR-1285-3p	310	-47.5	163	-25.88	984	22	341 314
lnc-CHCHD4-3:1	hsa-miR-6081	314	-48.88	166	-25.88	1155	24	634 274
lnc-CHPF-4:2	hsa-miR-885-3p	315	-50.85	162	-25.88	5069	22	724 1801
lnc-KCTD15-3:1	hsa-miR-4722-3p	322	-51.46	164	-25.88	1948	22	912 1820
NR_109891	hsa-miR-6721-5p	153	-25.89	153	-25.89	5607	23	2509
NR_110375	hsa-miR-6086	154	-25.89	154	-25.89	1981	20	521
lnc-ZNF835-2:1	hsa-miR-6827-5p	155	-25.89	155	-25.89	1048	22	839
lnc-SCGB1D4-5:1	hsa-miR-612	158	-25.89	158	-25.89	586	25	342
lnc-TMEM64-4:1	hsa-miR-7703	162	-25.89	162	-25.89	1796	23	1456
NR_123723	hsa-miR-525-5p	162	-25.89	162	-25.89	2349	21	1594
lnc-SCN2A-4:1	hsa-miR-4793-3p	164	-25.89	164	-25.89	499	23	102
NR_123723	hsa-miR-4508	300	-47.98	153	-25.89	2349	17	574 670
lnc-MBD3-1:1	hsa-miR-4767	307	-48.02	161	-25.89	1880	23	1586 253
lnc-SLC6A20-5:1	hsa-miR-7703	324	-51.46	162	-25.89	2298	23	787 1576
lnc-ZNF835-2:1	hsa-miR-4649-5p	444	-75.33	151	-25.89	1048	24	377 461 178
lnc-ZNF35-4:1	hsa-miR-4723-5p	150	-25.9	150	-25.9	557	24	475
lnc-MTA3-3:1	hsa-miR-216a-3p	156	-25.9	156	-25.9	481	22	119
lnc-RPS6KL1-1:2	hsa-miR-1266-5p	156	-25.9	156	-25.9	3549	23	1411
lnc-ARL15-3:1	hsa-miR-497-5p	158	-25.9	158	-25.9	352	21	135
lnc-DLG4-2:1	hsa-miR-3918	158	-25.9	158	-25.9	2083	21	1280
lnc-CHPF-4:2	hsa-miR-6764-3p	160	-25.9	160	-25.9	5069	21	4650
NR_004859	hsa-miR-4701-3p	161	-25.9	161	-25.9	4509	20	3584
lnc-ARSI-2:1	hsa-miR-5196-3p	164	-25.9	164	-25.9	2274	21	660
NR_123723	hsa-miR-6803-3p	164	-25.9	164	-25.9	2349	22	456
lnc-CAPZA3-3:2	hsa-miR-4701-5p	167	-25.9	167	-25.9	3189	22	2105
lnc-SLC43A3-1:1	hsa-miR-6745	316	-51.53	175	-25.9	1796	21	881 394
lnc-WFIKKN1-2:1	hsa-miR-1825	477	-75.28	159	-25.9	421	18	118 362 405
lnc-FUT8-1:2	hsa-miR-3619-5p	161	-25.91	161	-25.91	1726	22	750
NR_038272	hsa-miR-6777-3p	161	-25.91	161	-25.91	4607	20	1906
lnc-GNG8-1:1	hsa-miR-532-3p	162	-25.91	162	-25.91	3760	22	1327
NR_029423	hsa-miR-3153	163	-25.91	163	-25.91	2539	23	1819
NR_027450	hsa-miR-4453	164	-25.91	164	-25.91	3106	20	3029
lnc-METTL17-2:1	hsa-miR-6878-3p	168	-25.91	168	-25.91	2061	21	588
lnc-OTOP1-4:1	hsa-miR-6781-3p	168	-25.91	168	-25.91	449	22	164
NR_103456	hsa-miR-1915-3p	291	-50.26	146	-25.91	1989	20	516 372
lnc-CEMP1-10:1	hsa-miR-4488	298	-47.18	150	-25.91	3367	18	1258 1270
lnc-LDHAL6A-1:1	hsa-miR-4478	150	-25.92	150	-25.92	2182	17	1744
lnc-KRT80-13:1	hsa-miR-6077	152	-25.92	152	-25.92	1289	21	670
lnc-IL36G-2:1	hsa-miR-5090	156	-25.92	156	-25.92	720	23	191
lnc-RNF212-3:3	hsa-miR-4514	158	-25.92	158	-25.92	1864	18	1366
lnc-ITPR3-1:3	hsa-miR-1182	159	-25.92	159	-25.92	4437	23	667
lnc-HERC6-2:5	hsa-miR-5591-5p	164	-25.92	164	-25.92	1058	21	71
NR_028288	hsa-miR-4639-3p	164	-25.92	164	-25.92	3307	20	1647
lnc-GPR137B-6:1	hsa-miR-299-5p	166	-25.92	166	-25.92	2637	22	1491
lnc-ERICH1-5:1	hsa-miR-6511b-5p	167	-25.92	167	-25.92	1408	24	932
lnc-DLG4-2:1	hsa-miR-1266-5p	297	-48.49	151	-25.92	2083	23	154 163
lnc-IER5L-1:2	hsa-miR-571	1876	-262.93	168	-25.92	726	21	444 552 430 612 484 663 342 416 515 598 472 675
NR_004859	hsa-miR-4446-3p	150	-25.93	150	-25.93	4509	22	3334
NR_072991	hsa-miR-622	153	-25.93	153	-25.93	638	21	16
lnc-NKAIN4-1:1	hsa-miR-4758-3p	155	-25.93	155	-25.93	348	23	63
lnc-RNF212-3:3	hsa-miR-1204	156	-25.93	156	-25.93	1864	21	1787
lnc-ZDHHC13-6:1	hsa-miR-4786-3p	159	-25.93	159	-25.93	312	22	273
lnc-TOM1L2-2:1	hsa-miR-5193	160	-25.93	160	-25.93	876	22	522
lnc-ADCK1-3:1	hsa-miR-1301-3p	165	-25.93	165	-25.93	334	24	96
lnc-CAPZA3-3:2	hsa-miR-6830-5p	165	-25.93	165	-25.93	3189	22	88
lnc-KRT80-13:1	hsa-miR-331-5p	165	-25.93	165	-25.93	1289	22	813
NR_109891	hsa-miR-660-5p	170	-25.93	170	-25.93	5607	22	3406
lnc-CEMP1-10:1	hsa-miR-92a-2-5p	436	-69.57	151	-25.93	3367	22	2294 311 567
NR_109891	hsa-miR-6871-5p	461	-69.19	154	-25.93	5607	22	782 870 2486
lnc-RNF186-1:1	hsa-miR-4758-3p	151	-25.94	151	-25.94	3081	23	1755
NR_039984	hsa-miR-1207-5p	151	-25.94	151	-25.94	1591	21	869
NR_038988	hsa-miR-3191-3p	154	-25.94	154	-25.94	2117	23	100
lnc-NDST2-2:1	hsa-miR-5091	155	-25.94	155	-25.94	2272	23	2169
lnc-TOM1L2-2:1	hsa-miR-3663-5p	157	-25.94	157	-25.94	876	21	745
lnc-METTL17-2:1	hsa-miR-6808-5p	158	-25.94	158	-25.94	2061	22	1861
lnc-HPS6-1:1	hsa-miR-6757-5p	160	-25.94	160	-25.94	2272	22	1151
lnc-ZC3H15-1:1	hsa-miR-5683	160	-25.94	160	-25.94	2422	24	2379
lnc-LINGO2-7:1	hsa-miR-4254	162	-25.94	162	-25.94	1970	23	61
lnc-MBD3-1:1	hsa-miR-665	162	-25.94	162	-25.94	1880	20	1237
lnc-RHCE-2:6	hsa-miR-3664-3p	162	-25.94	162	-25.94	2415	22	643
lnc-RNF186-1:1	hsa-miR-6741-3p	165	-25.94	165	-25.94	3081	22	1370
lnc-ZC3H15-2:1	hsa-miR-5699-3p	165	-25.94	165	-25.94	3338	22	3294
lnc-CHPF-4:2	hsa-miR-3690	299	-46.02	154	-25.94	5069	23	2361 4182
NR_110809	hsa-miR-3913-5p	304	-50.54	153	-25.94	6113	22	4428 114
NR_104609	hsa-miR-6865-3p	305	-46.13	164	-25.94	1219	21	653 641
NR_039984	hsa-miR-320a-5p	151	-25.95	151	-25.95	1591	22	109
lnc-TOM1L2-2:1	hsa-miR-6851-5p	156	-25.95	156	-25.95	876	23	108
lnc-DLG4-2:1	hsa-miR-6732-5p	162	-25.95	162	-25.95	2083	20	1421
lnc-NDST2-2:1	hsa-miR-6865-5p	172	-25.95	172	-25.95	2272	23	1770
NR_120367	hsa-miR-661	291	-48.56	146	-25.95	2568	24	2309 257
lnc-CHPF-4:2	hsa-miR-3943	302	-50.86	154	-25.95	5069	23	4771 3238
lnc-GNG8-1:1	hsa-miR-3620-3p	304	-49.36	152	-25.95	3760	22	774 2400
lnc-RNF212-3:3	hsa-miR-6722-3p	152	-25.96	152	-25.96	1864	22	1320
NR_003267	hsa-miR-4691-5p	153	-25.96	153	-25.96	2036	23	1673
lnc-C20orf85-5:1	hsa-miR-6780b-5p	154	-25.96	154	-25.96	2672	23	1940
lnc-CRH-6:1	hsa-miR-10b-3p	154	-25.96	154	-25.96	387	22	136
lnc-RNF186-1:1	hsa-miR-508-5p	160	-25.96	160	-25.96	3081	23	2705
lnc-TPO-2:2	hsa-miR-4786-5p	160	-25.96	160	-25.96	1235	22	1096
lnc-SLC6A20-5:1	hsa-miR-7851-3p	161	-25.96	161	-25.96	2298	22	1688
NR_027450	hsa-miR-6842-3p	162	-25.96	162	-25.96	3106	22	1482
lnc-ITPR3-1:3	hsa-miR-1205	165	-25.96	165	-25.96	4437	20	2295
lnc-CHCHD4-3:1	hsa-miR-3127-3p	166	-25.96	166	-25.96	1155	22	977
lnc-TPO-2:2	hsa-miR-12115	166	-25.96	166	-25.96	1235	24	1127
NR_038271	hsa-miR-4725-3p	167	-25.96	167	-25.96	2069	22	104
lnc-LINGO2-7:1	hsa-let-7b-5p	150	-25.97	150	-25.97	1970	22	7
lnc-SERPINB6-7:2	hsa-miR-9899	150	-25.97	150	-25.97	2270	22	679
lnc-RPS6KL1-1:2	hsa-miR-2861	154	-25.97	154	-25.97	3549	19	2769
lnc-CHCHD4-3:1	hsa-miR-370-3p	157	-25.97	157	-25.97	1155	22	372
lnc-NDST2-2:1	hsa-miR-4298	158	-25.97	158	-25.97	2272	22	913
lnc-FUT8-1:2	hsa-miR-361-3p	160	-25.97	160	-25.97	1726	23	1367
lnc-ITPR3-1:3	hsa-miR-3689a-3p	292	-48.5	147	-25.97	4437	22	1931 1952
NR_110809	hsa-miR-6845-3p	299	-47.34	153	-25.97	6113	21	89 6
lnc-S100A5-1:1	hsa-miR-4695-5p	315	-50.62	158	-25.97	311	22	195 77
lnc-GNG8-1:1	hsa-miR-6883-5p	1055	-162.35	159	-25.97	3760	22	618 3545 522 3635 297 1734 92
lnc-CD8B-3:1	hsa-miR-6776-5p	150	-25.98	150	-25.98	2081	19	714
lnc-KCTD15-3:1	hsa-miR-3678-3p	150	-25.98	150	-25.98	1948	22	1925
NR_123723	hsa-miR-3194-3p	151	-25.98	151	-25.98	2349	22	1465
lnc-DYSF-1:1	hsa-miR-1538	153	-25.98	153	-25.98	1159	23	413
lnc-EXT1-7:2	hsa-miR-4723-3p	153	-25.98	153	-25.98	202	22	101
NR_038263	hsa-miR-1199-3p	153	-25.98	153	-25.98	574	21	96
lnc-EDN2-5:1	hsa-miR-3127-3p	155	-25.98	155	-25.98	685	22	271
lnc-RPS6KL1-1:2	hsa-miR-6876-5p	155	-25.98	155	-25.98	3549	22	1311
lnc-CAPZA3-3:2	hsa-miR-7155-5p	157	-25.98	157	-25.98	3189	19	460
lnc-TBX18-1:1	hsa-miR-4632-3p	157	-25.98	157	-25.98	495	22	285
lnc-ZC3H15-2:1	hsa-miR-6773-5p	157	-25.98	157	-25.98	3338	23	2592
NR_110809	hsa-miR-1237-3p	157	-25.98	157	-25.98	6113	21	1629
lnc-RNF186-1:1	hsa-miR-1226-5p	158	-25.98	158	-25.98	3081	26	361
lnc-RNF187-1:1	hsa-miR-5088-5p	158	-25.98	158	-25.98	565	24	190
NR_117098	hsa-miR-4436b-3p	159	-25.98	159	-25.98	693	22	239
lnc-RPS6KL1-1:2	hsa-miR-6888-5p	161	-25.98	161	-25.98	3549	20	1403
lnc-METTL17-2:1	hsa-miR-324-3p	165	-25.98	165	-25.98	2061	23	309
lnc-GPR27-2:1	hsa-miR-2276-5p	175	-25.98	175	-25.98	2729	22	1282
lnc-TPO-2:2	hsa-miR-4726-5p	294	-46.81	154	-25.98	1235	23	19 914
NR_110809	hsa-miR-593-5p	304	-46.3	159	-25.98	6113	25	3896 513
NR_038272	hsa-miR-6801-5p	322	-48.27	170	-25.98	4607	23	1032 445
lnc-ITPR3-1:3	hsa-miR-6856-5p	480	-75.54	165	-25.98	4437	24	95 2348 1841
lnc-TOM1L2-2:1	hsa-miR-11181-3p	153	-25.99	153	-25.99	876	18	7
lnc-ANLN-6:1	hsa-miR-1202	154	-25.99	154	-25.99	1639	21	218
lnc-APOBEC4-5:1	hsa-miR-4687-5p	155	-25.99	155	-25.99	2582	22	1787
NR_104326	hsa-miR-6894-5p	160	-25.99	160	-25.99	673	24	7
lnc-ZC3H15-1:1	hsa-miR-4526	161	-25.99	161	-25.99	2422	22	961
NR_120367	hsa-miR-6780a-5p	301	-47.81	153	-25.99	2568	23	31 2296
lnc-RPS6KL1-1:2	hsa-miR-3922-3p	480	-73.01	167	-25.99	3549	22	1985 2957 3316
lnc-NFKBIA-6:1	hsa-miR-6894-5p	150	-26	150	-26	2014	24	409
lnc-GPR137B-6:1	hsa-miR-4516	151	-26	151	-26	2637	17	2308
NR_038271	hsa-miR-6797-5p	151	-26	151	-26	2069	25	226
NR_126026	hsa-miR-4433b-5p	153	-26	153	-26	4363	21	1159
lnc-PPP2R5B-5:1	hsa-miR-1184	155	-26	155	-26	2274	23	348
lnc-VPS13C-2:2	hsa-miR-5090	155	-26	155	-26	353	23	153
NR_110809	hsa-miR-6124	157	-26	157	-26	6113	20	909
NR_109891	hsa-miR-12119	159	-26	159	-26	5607	25	1177
lnc-RPS6KL1-1:2	hsa-miR-6787-3p	161	-26	161	-26	3549	22	1104
lnc-SLC6A20-5:1	hsa-miR-8085	161	-26	161	-26	2298	21	2207
lnc-PRDM13-9:1	hsa-miR-4290	162	-26	162	-26	984	19	901
lnc-RPS6KL1-1:2	hsa-miR-6881-3p	165	-26	165	-26	3549	22	1847
NR_038272	hsa-miR-3978	166	-26	166	-26	4607	24	2952
lnc-OR4F16-8:1	hsa-miR-6891-3p	171	-26	171	-26	1427	21	751
lnc-TUB-2:1	hsa-miR-106b-5p	173	-26	173	-26	2021	21	253
NR_109891	hsa-miR-618	175	-26	175	-26	5607	23	2738
NR_003267	hsa-miR-4725-3p	292	-48.44	148	-26	2036	22	1970 681
lnc-DLG4-2:1	hsa-miR-3153	316	-48.88	161	-26	2083	23	589 1061
lnc-NDST2-2:1	hsa-miR-6077	150	-26.01	150	-26.01	2272	21	1723
lnc-RAPGEF5-1:1	hsa-miR-210-3p	152	-26.01	152	-26.01	1054	22	293
lnc-IER5L-1:2	hsa-miR-10394-5p	153	-26.01	153	-26.01	726	24	148
lnc-SLC35G4-4:1	hsa-miR-8085	155	-26.01	155	-26.01	4040	21	3513
lnc-ARSI-2:1	hsa-miR-6801-3p	157	-26.01	157	-26.01	2274	20	1731
lnc-HERC6-2:5	hsa-miR-4758-3p	162	-26.01	162	-26.01	1058	23	106
lnc-SLC27A5-2:1	hsa-miR-3978	163	-26.01	163	-26.01	1458	24	1231
lnc-TSPY10-13:1	hsa-miR-6795-3p	163	-26.01	163	-26.01	657	21	116
NR_123723	hsa-miR-6772-5p	168	-26.01	168	-26.01	2349	22	271
lnc-APOBEC4-5:1	hsa-miR-6724-5p	306	-48.69	157	-26.01	2582	23	1577 480
lnc-CHPF-4:2	hsa-miR-5001-5p	310	-49.73	161	-26.01	5069	24	784 97
lnc-RNF186-1:1	hsa-miR-650	315	-46.92	165	-26.01	3081	21	274 240
lnc-ZC3H15-2:1	hsa-miR-6818-3p	327	-48.31	172	-26.01	3338	22	1170 3291
NR_110375	hsa-miR-4722-5p	150	-26.02	150	-26.02	1981	23	547
lnc-MTA3-3:1	hsa-miR-4437	151	-26.02	151	-26.02	481	21	299
lnc-CAPZA3-5:1	hsa-miR-1587	154	-26.02	154	-26.02	478	20	118
lnc-TUB-3:1	hsa-miR-5001-3p	154	-26.02	154	-26.02	743	22	165
lnc-VAV2-4:1	hsa-miR-6780b-5p	154	-26.02	154	-26.02	450	23	337
NR_027450	hsa-miR-6877-3p	154	-26.02	154	-26.02	3106	21	1140
NR_036549	hsa-miR-4723-3p	155	-26.02	155	-26.02	1422	22	469
lnc-TUB-3:1	hsa-miR-6735-3p	160	-26.02	160	-26.02	743	22	121
lnc-TRIM43-3:3	hsa-miR-3162-3p	162	-26.02	162	-26.02	742	21	508
lnc-CHPF-4:2	hsa-miR-8069	168	-26.02	168	-26.02	5069	23	4611
lnc-TMEM238-2:1	hsa-miR-1343-3p	305	-46.84	163	-26.02	237	22	12 46
lnc-APOBEC4-5:1	hsa-miR-3135b	321	-51.65	163	-26.02	2582	22	1651 421
lnc-SEC24D-1:2	hsa-miR-3929	326	-47.51	172	-26.02	2801	23	1625 265
NR_027450	hsa-miR-6861-5p	439	-68.88	150	-26.02	3106	22	421 2113 28
lnc-SLC27A5-2:1	hsa-miR-6858-5p	150	-26.03	150	-26.03	1458	22	274
NR_038272	hsa-miR-6823-3p	156	-26.03	156	-26.03	4607	21	2886
lnc-SEC11A-2:1	hsa-miR-6856-5p	158	-26.03	158	-26.03	1185	24	995
lnc-TRIM43-3:3	hsa-miR-6849-3p	159	-26.03	159	-26.03	742	22	569
lnc-TIMP4-3:1	hsa-miR-3934-3p	160	-26.03	160	-26.03	344	22	39
NR_110708	hsa-miR-8077	161	-26.03	161	-26.03	555	22	463
lnc-C20orf85-5:1	hsa-miR-6837-5p	303	-46.86	156	-26.03	2672	21	2505 2231
NR_123723	hsa-miR-4498	305	-48.11	155	-26.03	2349	22	1686 567
lnc-CHCHD4-3:1	hsa-miR-423-5p	150	-26.04	150	-26.04	1155	23	84
lnc-MAMSTR-1:1	hsa-miR-4690-5p	156	-26.04	156	-26.04	1397	22	205
lnc-RNF212-3:3	hsa-miR-4675	161	-26.04	161	-26.04	1864	22	1587
NR_110809	hsa-miR-3173-3p	161	-26.04	161	-26.04	6113	22	359
NR_110809	hsa-miR-4733-3p	167	-26.04	167	-26.04	6113	22	3898
NR_120367	hsa-miR-6758-5p	170	-26.04	170	-26.04	2568	23	1769
lnc-GNG8-1:1	hsa-miR-1268a	291	-46.38	147	-26.04	3760	18	247 273
lnc-WNT7B-3:1	hsa-miR-6893-5p	308	-49.03	158	-26.04	983	21	339 242
lnc-RHCE-2:6	hsa-miR-6842-3p	316	-52.02	163	-26.04	2415	22	1714 800
lnc-ITPR3-1:3	hsa-miR-1471	150	-26.05	150	-26.05	4437	22	150
lnc-TTLL2-1:1	hsa-miR-4651	151	-26.05	151	-26.05	540	20	116
lnc-OR4F16-8:1	hsa-miR-6749-3p	152	-26.05	152	-26.05	1427	21	599
lnc-APOBEC4-5:1	hsa-miR-6529-5p	154	-26.05	154	-26.05	2582	22	1447
lnc-ZNF529-2:3	hsa-miR-6824-3p	154	-26.05	154	-26.05	826	21	248
NR_028288	hsa-miR-5589-5p	155	-26.05	155	-26.05	3307	21	557
NR_123723	hsa-miR-4649-3p	155	-26.05	155	-26.05	2349	21	1426
lnc-ZNF746-3:3	hsa-miR-5572	156	-26.05	156	-26.05	357	21	169
lnc-GNG8-1:1	hsa-miR-6789-3p	157	-26.05	157	-26.05	3760	21	780
lnc-HPS6-1:1	hsa-miR-5001-3p	157	-26.05	157	-26.05	2272	22	551
lnc-SLC6A20-5:1	hsa-miR-5001-3p	157	-26.05	157	-26.05	2298	22	40
lnc-GPR27-2:1	hsa-miR-1199-5p	152	-26.06	152	-26.06	2729	20	613
lnc-ITPR3-1:3	hsa-miR-615-5p	152	-26.06	152	-26.06	4437	22	1928
lnc-DLG4-2:1	hsa-miR-432-5p	153	-26.06	153	-26.06	2083	23	91
lnc-C9orf85-1:1	hsa-miR-4755-3p	158	-26.06	158	-26.06	2239	22	962
lnc-ERICH1-5:1	hsa-miR-324-3p	160	-26.06	160	-26.06	1408	23	249
NR_123723	hsa-miR-920	160	-26.06	160	-26.06	2349	20	1473
lnc-HAL-3:1	hsa-miR-3194-3p	162	-26.06	162	-26.06	470	22	303
lnc-HMGB2-8:1	hsa-miR-5591-5p	162	-26.06	162	-26.06	3513	21	1875
lnc-RNF212-3:3	hsa-miR-1231	163	-26.06	163	-26.06	1864	20	999
lnc-CHPF-4:2	hsa-miR-6813-5p	311	-47.98	158	-26.06	5069	23	3186 2858
NR_038272	hsa-miR-370-3p	153	-26.07	153	-26.07	4607	22	1536
lnc-FAM49B-4:1	hsa-miR-149-3p	155	-26.07	155	-26.07	572	21	427
lnc-PIK3C3-14:1	hsa-miR-6797-5p	157	-26.07	157	-26.07	6426	25	3651
lnc-LDHAL6A-1:1	hsa-miR-3065-3p	159	-26.07	159	-26.07	2182	23	521
lnc-SOX6-1:1	hsa-miR-518c-5p	159	-26.07	159	-26.07	386	23	248
lnc-APOBEC4-5:1	hsa-miR-6847-3p	161	-26.07	161	-26.07	2582	22	845
lnc-CD44-5:1	hsa-miR-4510	162	-26.07	162	-26.07	420	22	186
NR_110809	hsa-miR-6886-3p	164	-26.07	164	-26.07	6113	21	1630
lnc-TLR10-1:1	hsa-miR-3691-5p	168	-26.07	168	-26.07	596	23	10
lnc-SLC4A5-2:8	hsa-miR-3175	170	-26.07	170	-26.07	371	22	175
lnc-CHPF-4:2	hsa-miR-4763-3p	298	-49.17	149	-26.07	5069	24	1141 4032
lnc-METTL17-2:1	hsa-miR-12118	311	-48.35	158	-26.07	2061	20	485 1607
NR_110809	hsa-miR-491-5p	433	-68.92	153	-26.07	6113	22	5074 3221 5293
NR_110809	hsa-miR-517-5p	152	-26.08	152	-26.08	6113	22	3760
lnc-CRH-6:1	hsa-miR-6851-5p	153	-26.08	153	-26.08	387	23	226
NR_003267	hsa-miR-3616-3p	153	-26.08	153	-26.08	2036	23	260
lnc-CDY2A-11:1	hsa-miR-6856-5p	164	-26.08	164	-26.08	1580	24	356
lnc-ZWINT-1:2	hsa-miR-6881-3p	169	-26.08	169	-26.08	356	22	103
NR_028288	hsa-miR-6741-5p	302	-50.6	154	-26.08	3307	22	321 555
lnc-DLG4-2:1	hsa-miR-541-3p	303	-48.15	155	-26.08	2083	22	78 1300
lnc-PPP2R5B-5:1	hsa-miR-6814-5p	311	-48.08	165	-26.08	2274	22	236 297
lnc-RNF186-1:1	hsa-miR-6893-5p	311	-50.26	158	-26.08	3081	21	720 2055
NR_003267	hsa-miR-885-3p	150	-26.09	150	-26.09	2036	22	1228
NR_038272	hsa-miR-6887-3p	152	-26.09	152	-26.09	4607	21	3531
lnc-METTL17-2:1	hsa-miR-4322	154	-26.09	154	-26.09	2061	21	669
lnc-PPP2R5B-5:1	hsa-miR-6860	154	-26.09	154	-26.09	2274	22	2225
NR_027450	hsa-miR-3180-5p	155	-26.09	155	-26.09	3106	25	1878
lnc-SLC27A5-2:1	hsa-miR-181d-3p	157	-26.09	157	-26.09	1458	21	369
NR_034095	hsa-miR-4457	157	-26.09	157	-26.09	1445	22	217
lnc-RNF186-1:1	hsa-miR-1202	159	-26.09	159	-26.09	3081	21	1948
lnc-KRT80-13:1	hsa-miR-345-3p	160	-26.09	160	-26.09	1289	22	600
lnc-REEP5-1:1	hsa-miR-764	160	-26.09	160	-26.09	671	22	474
NR_027450	hsa-miR-365a-5p	160	-26.09	160	-26.09	3106	23	1437
lnc-C20orf85-5:1	hsa-miR-6765-3p	162	-26.09	162	-26.09	2672	21	2054
lnc-IER5L-1:2	hsa-miR-3085-3p	165	-26.09	165	-26.09	726	21	127
NR_036549	hsa-miR-519d-5p	167	-26.09	167	-26.09	1422	25	226
NR_104578	hsa-miR-7106-5p	292	-46.62	146	-26.09	664	20	169 413
lnc-GNG8-1:1	hsa-miR-4632-3p	151	-26.1	151	-26.1	3760	22	3244
lnc-CYS1-1:3	hsa-miR-4749-3p	152	-26.1	152	-26.1	564	20	36
lnc-MAP1LC3B-11:1	hsa-miR-3137	152	-26.1	152	-26.1	671	24	256
lnc-APOBEC4-5:1	hsa-miR-5006-5p	153	-26.1	153	-26.1	2582	21	513
NR_004859	hsa-miR-6737-3p	155	-26.1	155	-26.1	4509	22	3431
lnc-C1orf109-1:1	hsa-miR-597-5p	159	-26.1	159	-26.1	747	22	675
lnc-HLA-DPA1-1:1	hsa-miR-920	159	-26.1	159	-26.1	676	20	250
lnc-PRDM13-9:1	hsa-miR-296-3p	160	-26.1	160	-26.1	984	22	166
lnc-ITPR3-1:3	hsa-miR-3622a-5p	161	-26.1	161	-26.1	4437	22	1701
lnc-GPR27-2:1	hsa-miR-3649	168	-26.1	168	-26.1	2729	19	2327
lnc-GPR137B-6:1	hsa-miR-6873-3p	326	-50.66	166	-26.1	2637	23	730 647
lnc-DLG4-2:1	hsa-miR-342-3p	484	-74.36	168	-26.1	2083	23	1984 1946 1916
lnc-HLA-DPA1-1:1	hsa-miR-378c	153	-26.11	153	-26.11	676	25	487
lnc-RNF186-1:1	hsa-miR-6728-5p	153	-26.11	153	-26.11	3081	23	984
NR_024342	hsa-miR-1203	155	-26.11	155	-26.11	120	21	2
NR_003267	hsa-miR-4254	156	-26.11	156	-26.11	2036	23	1893
lnc-TUB-2:1	hsa-miR-6889-5p	157	-26.11	157	-26.11	2021	23	1554
NR_110809	hsa-miR-6891-5p	157	-26.11	157	-26.11	6113	19	362
NR_038837	hsa-miR-6758-3p	162	-26.11	162	-26.11	2127	20	1349
lnc-MAMSTR-1:1	hsa-miR-466	176	-26.11	176	-26.11	1397	23	1338
NR_126026	hsa-miR-1268b	150	-26.12	150	-26.12	4363	20	105
lnc-METTL17-2:1	hsa-miR-1207-5p	154	-26.12	154	-26.12	2061	21	1858
lnc-PCCA-3:1	hsa-miR-4722-5p	157	-26.12	157	-26.12	3067	23	1929
lnc-APOBEC4-5:1	hsa-miR-498-3p	158	-26.12	158	-26.12	2582	23	440
lnc-EPSTI1-6:1	hsa-miR-1260a	160	-26.12	160	-26.12	1214	18	402
lnc-PRDM13-9:1	hsa-miR-4526	160	-26.12	160	-26.12	984	22	778
lnc-LETMD1-1:1	hsa-miR-4717-3p	161	-26.12	161	-26.12	328	21	289
NR_123723	hsa-miR-6780a-5p	161	-26.12	161	-26.12	2349	23	1752
NR_104609	hsa-miR-3059-5p	163	-26.12	163	-26.12	1219	24	139
NR_036549	hsa-miR-517a-3p	165	-26.12	165	-26.12	1422	22	411
NR_036549	hsa-miR-517b-3p	165	-26.12	165	-26.12	1422	22	411
lnc-MBD3-1:1	hsa-miR-3689b-3p	305	-46.94	159	-26.12	1880	22	444 1382
lnc-MBD3-1:1	hsa-miR-3689c	305	-46.94	159	-26.12	1880	22	444 1382
lnc-C9orf85-1:1	hsa-miR-604	152	-26.13	152	-26.13	2239	19	2201
lnc-ITPR3-1:3	hsa-miR-7155-5p	152	-26.13	152	-26.13	4437	19	1150
lnc-IL36G-2:1	hsa-miR-6775-5p	153	-26.13	153	-26.13	720	25	189
lnc-CDY2A-11:1	hsa-miR-7107-3p	154	-26.13	154	-26.13	1580	27	1308
lnc-RNF187-1:1	hsa-miR-6741-5p	156	-26.13	156	-26.13	565	22	503
NR_004859	hsa-miR-6860	160	-26.13	160	-26.13	4509	22	3937
NR_003267	hsa-miR-7155-5p	163	-26.13	163	-26.13	2036	19	140
lnc-IAH1-3:2	hsa-miR-652-5p	168	-26.13	168	-26.13	1579	25	1138
lnc-TPO-2:2	hsa-miR-7106-5p	295	-49.63	150	-26.13	1235	20	199 621
lnc-ANLN-6:1	hsa-miR-6069	150	-26.14	150	-26.14	1639	21	854
NR_003267	hsa-miR-1247-5p	150	-26.14	150	-26.14	2036	22	1963
lnc-MTA3-3:1	hsa-miR-3622a-3p	155	-26.14	155	-26.14	481	22	384
lnc-CHCHD4-3:1	hsa-miR-939-5p	158	-26.14	158	-26.14	1155	24	636
NR_004859	hsa-miR-152-5p	160	-26.14	160	-26.14	4509	23	1475
NR_038988	hsa-miR-5196-5p	160	-26.14	160	-26.14	2117	22	1774
NR_104578	hsa-miR-4640-5p	161	-26.14	161	-26.14	664	23	440
lnc-DLG4-2:1	hsa-miR-4716-3p	164	-26.14	164	-26.14	2083	22	950
lnc-TPO-2:2	hsa-miR-4755-3p	165	-26.14	165	-26.14	1235	22	913
lnc-GSPT2-2:1	hsa-miR-3692-3p	172	-26.14	172	-26.14	1099	24	939
lnc-CHPF-4:2	hsa-miR-1914-3p	290	-46.45	150	-26.14	5069	22	5000 3377
lnc-TUB-2:1	hsa-miR-6887-3p	309	-49.4	162	-26.14	2021	21	101 1356
lnc-CD44-5:1	hsa-miR-378a-5p	312	-50.71	159	-26.14	420	22	290 28
NR_110809	hsa-miR-6855-5p	472	-72.62	160	-26.14	6113	25	4557 3384 5978
lnc-C9orf85-1:1	hsa-miR-3940-5p	158	-26.15	158	-26.15	2239	20	1575
lnc-LRRC29-2:1	hsa-miR-6071	161	-26.15	161	-26.15	486	19	299
NR_126026	hsa-miR-6856-5p	165	-26.15	165	-26.15	4363	24	30
NR_038837	hsa-miR-6828-3p	169	-26.15	169	-26.15	2127	20	242
NR_004859	hsa-miR-6764-5p	294	-49.23	148	-26.15	4509	22	3338 2914
lnc-GNG8-1:1	hsa-miR-4697-5p	439	-73.79	152	-26.15	3760	22	249 272 3711
lnc-RNF212-3:3	hsa-miR-4741	152	-26.16	152	-26.16	1864	23	1583
NR_038272	hsa-miR-5006-5p	153	-26.16	153	-26.16	4607	21	2505
NR_072991	hsa-miR-3198	158	-26.16	158	-26.16	638	22	437
lnc-C16orf58-9:1	hsa-miR-6801-3p	161	-26.16	161	-26.16	913	20	259
lnc-GNG8-1:1	hsa-miR-8072	162	-26.16	162	-26.16	3760	20	3357
lnc-CYS1-1:3	hsa-miR-3173-5p	163	-26.16	163	-26.16	564	22	1
lnc-SLC6A20-5:1	hsa-miR-4747-5p	313	-50.53	165	-26.16	2298	22	1193 2009
NR_004859	hsa-miR-1343-3p	454	-70.77	159	-26.16	4509	22	1453 3459 2648
lnc-CHPF-4:2	hsa-miR-6858-5p	150	-26.17	150	-26.17	5069	22	4589
lnc-SEC11A-2:1	hsa-miR-1306-5p	154	-26.17	154	-26.17	1185	22	359
lnc-APOH-2:1	hsa-miR-10398-3p	155	-26.17	155	-26.17	472	21	204
NR_038272	hsa-miR-4793-5p	155	-26.17	155	-26.17	4607	24	550
NR_028288	hsa-miR-6793-3p	159	-26.17	159	-26.17	3307	20	2749
lnc-FUT8-1:2	hsa-miR-6817-5p	165	-26.17	165	-26.17	1726	24	950
NR_110809	hsa-miR-4280	174	-26.17	174	-26.17	6113	21	3092
lnc-GNG8-1:1	hsa-miR-1910-3p	307	-47.26	157	-26.17	3760	20	493 396
NR_028288	hsa-miR-198	324	-49.6	164	-26.17	3307	22	3238 1986
lnc-IER5L-1:2	hsa-miR-6805-5p	150	-26.18	150	-26.18	726	22	41
NR_026553	hsa-miR-4298	155	-26.18	155	-26.18	524	22	110
lnc-CHPF-4:2	hsa-miR-4746-5p	156	-26.18	156	-26.18	5069	23	1714
lnc-PIK3C3-14:1	hsa-miR-4689	156	-26.18	156	-26.18	6426	22	6269
lnc-RNF186-1:1	hsa-miR-214-3p	165	-26.18	165	-26.18	3081	22	944
lnc-IL36G-2:1	hsa-miR-4766-5p	167	-26.18	167	-26.18	720	21	553
NR_027450	hsa-miR-7156-3p	289	-50.4	149	-26.18	3106	23	2597 2432
NR_110809	hsa-miR-4632-5p	306	-49.38	157	-26.18	6113	23	3709 737
NR_109891	hsa-miR-6797-5p	458	-70.43	156	-26.18	5607	25	3012 769 3649
lnc-MTA3-3:1	hsa-miR-6510-5p	151	-26.19	151	-26.19	481	22	252
NR_027450	hsa-miR-4436b-3p	152	-26.19	152	-26.19	3106	22	2124
lnc-DYSF-1:1	hsa-miR-6736-3p	154	-26.19	154	-26.19	1159	21	126
lnc-METTL17-2:1	hsa-miR-4507	154	-26.19	154	-26.19	2061	20	1220
NR_004859	hsa-miR-6747-3p	156	-26.19	156	-26.19	4509	21	4275
lnc-DPM2-3:2	hsa-miR-4433b-5p	157	-26.19	157	-26.19	423	21	154
NR_038272	hsa-miR-7845-5p	157	-26.19	157	-26.19	4607	21	3782
lnc-GNG8-1:1	hsa-miR-10398-5p	161	-26.19	161	-26.19	3760	21	3228
NR_103456	hsa-miR-6760-5p	161	-26.19	161	-26.19	1989	23	1431
lnc-ZNF529-2:3	hsa-miR-8073	163	-26.19	163	-26.19	826	22	25
NR_027450	hsa-miR-6882-3p	163	-26.19	163	-26.19	3106	24	1782
lnc-ARSI-2:1	hsa-miR-3162-5p	164	-26.19	164	-26.19	2274	23	115
NR_004859	hsa-miR-141-5p	166	-26.19	166	-26.19	4509	22	950
lnc-IL36G-2:1	hsa-miR-6784-5p	152	-26.2	152	-26.2	720	20	194
lnc-APOBEC4-5:1	hsa-miR-1224-3p	155	-26.2	155	-26.2	2582	21	1407
lnc-CAPZA3-3:2	hsa-miR-3188	155	-26.2	155	-26.2	3189	23	1193
NR_028288	hsa-miR-3184-3p	159	-26.2	159	-26.2	3307	23	2814
lnc-CDY2A-11:1	hsa-miR-767-5p	165	-26.2	165	-26.2	1580	23	490
lnc-TMEM64-4:1	hsa-miR-6499-5p	295	-48.39	150	-26.2	1796	22	1697 1549
lnc-GPR27-2:1	hsa-miR-1266-5p	150	-26.21	150	-26.21	2729	23	2544
NR_104609	hsa-miR-6737-5p	150	-26.21	150	-26.21	1219	21	124
lnc-TMEM64-4:1	hsa-miR-612	152	-26.21	152	-26.21	1796	25	1443
lnc-OTOP1-4:1	hsa-miR-1273h-5p	153	-26.21	153	-26.21	449	21	125
lnc-WRNIP1-29:2	hsa-miR-4433b-3p	153	-26.21	153	-26.21	1981	21	1214
lnc-DLG4-2:1	hsa-miR-615-5p	155	-26.21	155	-26.21	2083	22	613
lnc-KAT6A-4:1	hsa-miR-1909-3p	155	-26.21	155	-26.21	498	22	23
lnc-PCCA-3:1	hsa-miR-8089	156	-26.21	156	-26.21	3067	24	1796
lnc-PRDM13-9:1	hsa-miR-4667-3p	156	-26.21	156	-26.21	984	21	892
lnc-HSPB6-2:1	hsa-miR-1587	158	-26.21	158	-26.21	782	20	344
lnc-CD44-5:1	hsa-miR-6734-5p	161	-26.21	161	-26.21	420	23	57
lnc-ZNF529-2:3	hsa-miR-504-3p	162	-26.21	162	-26.21	826	21	782
NR_004859	hsa-miR-1911-3p	164	-26.21	164	-26.21	4509	20	3845
lnc-PRDM13-9:1	hsa-miR-4652-5p	165	-26.21	165	-26.21	984	22	144
lnc-RHCE-2:6	hsa-miR-8075	170	-26.21	170	-26.21	2415	24	1076
lnc-HPS6-1:1	hsa-miR-486-3p	171	-26.21	171	-26.21	2272	21	169
NR_103456	hsa-miR-141-3p	171	-26.21	171	-26.21	1989	22	318
lnc-C1orf109-1:1	hsa-miR-6876-5p	150	-26.22	150	-26.22	747	22	564
lnc-SERPINB6-7:2	hsa-miR-6885-5p	151	-26.22	151	-26.22	2270	25	1613
lnc-HPS6-1:1	hsa-miR-3614-3p	154	-26.22	154	-26.22	2272	23	1998
lnc-ZNF746-3:3	hsa-miR-6868-3p	154	-26.22	154	-26.22	357	21	35
lnc-BTN3A2-1:4	hsa-miR-6858-5p	155	-26.22	155	-26.22	1053	22	143
NR_103456	hsa-miR-1307-3p	157	-26.22	157	-26.22	1989	22	289
lnc-EDN2-5:1	hsa-miR-6126	158	-26.22	158	-26.22	685	18	165
lnc-WNT7B-3:1	hsa-miR-6810-5p	160	-26.22	160	-26.22	983	23	368
NR_039984	hsa-miR-1825	160	-26.22	160	-26.22	1591	18	976
lnc-CHPF-4:2	hsa-miR-6810-5p	161	-26.22	161	-26.22	5069	23	4055
lnc-RNF212-3:3	hsa-miR-4655-3p	151	-26.23	151	-26.23	1864	21	1623
lnc-HMGB2-8:1	hsa-miR-1247-3p	152	-26.23	152	-26.23	3513	24	2327
lnc-CHPF-4:2	hsa-miR-10400-3p	153	-26.23	153	-26.23	5069	22	4728
NR_029423	hsa-miR-6743-3p	153	-26.23	153	-26.23	2539	23	657
NR_123723	hsa-miR-3162-5p	154	-26.23	154	-26.23	2349	23	2097
NR_104609	hsa-miR-6744-3p	155	-26.23	155	-26.23	1219	23	194
lnc-HPS6-1:1	hsa-miR-4758-5p	156	-26.23	156	-26.23	2272	23	1085
lnc-TMEM64-4:1	hsa-miR-3681-3p	157	-26.23	157	-26.23	1796	22	1601
NR_028288	hsa-miR-6857-5p	160	-26.23	160	-26.23	3307	22	2452
lnc-RHCE-2:6	hsa-miR-3619-5p	161	-26.23	161	-26.23	2415	22	1631
lnc-DLG4-2:1	hsa-miR-4292	585	-94.62	150	-26.23	2083	18	28 1565 1776 614
lnc-WRNIP1-29:2	hsa-miR-6799-3p	152	-26.24	152	-26.24	1981	23	1655
NR_123723	hsa-miR-6086	152	-26.24	152	-26.24	2349	20	1186
lnc-DEFA6-1:1	hsa-miR-6768-5p	153	-26.24	153	-26.24	508	23	376
NR_110708	hsa-miR-3120-5p	153	-26.24	153	-26.24	555	21	63
lnc-TPO-2:2	hsa-miR-939-3p	160	-26.24	160	-26.24	1235	21	950
lnc-CHPF-4:2	hsa-miR-492	162	-26.24	162	-26.24	5069	23	810
NR_027450	hsa-miR-3127-3p	162	-26.24	162	-26.24	3106	22	2620
NR_004859	hsa-miR-143-5p	163	-26.24	163	-26.24	4509	22	4331
NR_038271	hsa-miR-1301-3p	164	-26.24	164	-26.24	2069	24	731
NR_104326	hsa-miR-6826-3p	164	-26.24	164	-26.24	673	22	243
lnc-ZNF529-2:3	hsa-miR-4452	185	-26.24	185	-26.24	826	23	744
lnc-DLG4-2:1	hsa-miR-761	308	-46.67	162	-26.24	2083	22	954 1518
lnc-CRH-6:1	hsa-miR-3972	150	-26.25	150	-26.25	387	22	194
lnc-SEC24D-1:2	hsa-miR-4739	152	-26.25	152	-26.25	2801	25	2058
lnc-C9orf85-1:1	hsa-miR-6749-3p	153	-26.25	153	-26.25	2239	21	1926
lnc-CD44-5:1	hsa-miR-6747-3p	157	-26.25	157	-26.25	420	21	267
lnc-ZC3H15-2:1	hsa-miR-6867-3p	162	-26.25	162	-26.25	3338	21	3289
lnc-MAMSTR-1:1	hsa-miR-3620-3p	460	-74.7	156	-26.25	1397	22	370 544 570
lnc-CHPF-4:2	hsa-miR-4446-3p	600	-91.18	156	-26.25	5069	22	101 2390 2567 1930
lnc-SLC27A5-2:1	hsa-miR-6726-5p	150	-26.26	150	-26.26	1458	21	743
lnc-MBD3-1:1	hsa-miR-34a-5p	155	-26.26	155	-26.26	1880	22	790
lnc-SLC27A5-2:1	hsa-miR-3153	156	-26.26	156	-26.26	1458	23	361
lnc-RNF212-3:3	hsa-miR-2392	157	-26.26	157	-26.26	1864	20	1350
lnc-CAPZA3-3:2	hsa-miR-4525	158	-26.26	158	-26.26	3189	21	315
lnc-RNF212-3:3	hsa-miR-596	158	-26.26	158	-26.26	1864	21	1798
lnc-CACNG5-2:1	hsa-miR-1224-3p	159	-26.26	159	-26.26	307	21	235
lnc-EDN2-5:1	hsa-miR-4732-3p	160	-26.26	160	-26.26	685	21	256
NR_038272	hsa-miR-1225-5p	161	-26.26	161	-26.26	4607	22	2598
NR_123723	hsa-miR-4676-5p	162	-26.26	162	-26.26	2349	21	2167
lnc-PIK3C3-14:1	hsa-miR-591	170	-26.26	170	-26.26	6426	20	3451
lnc-SEC24D-1:2	hsa-miR-485-5p	326	-46.79	169	-26.26	2801	22	1670 266
lnc-SLC27A5-2:1	hsa-miR-3678-3p	151	-26.27	151	-26.27	1458	22	514
lnc-SLC43A3-1:1	hsa-miR-6754-5p	151	-26.27	151	-26.27	1796	22	829
lnc-OGT-1:1	hsa-miR-658	152	-26.27	152	-26.27	369	25	308
lnc-FAM49B-4:1	hsa-miR-30b-3p	154	-26.27	154	-26.27	572	22	422
lnc-HERC6-2:5	hsa-miR-6883-5p	154	-26.27	154	-26.27	1058	22	56
lnc-MAMSTR-1:1	hsa-miR-1291	156	-26.27	156	-26.27	1397	24	195
lnc-ITPR3-1:3	hsa-miR-4308	159	-26.27	159	-26.27	4437	18	4357
lnc-ZC3H15-2:1	hsa-miR-4763-3p	160	-26.27	160	-26.27	3338	24	1197
lnc-GPR137B-6:1	hsa-miR-5699-5p	161	-26.27	161	-26.27	2637	22	1759
NR_027450	hsa-miR-4667-5p	161	-26.27	161	-26.27	3106	22	1327
lnc-ATP6V1D-3:1	hsa-miR-5193	164	-26.27	164	-26.27	227	22	88
lnc-TUB-2:1	hsa-miR-711	164	-26.27	164	-26.27	2021	22	1074
NR_123723	hsa-miR-146b-3p	300	-47.67	150	-26.27	2349	22	676 1325
lnc-HSPB6-2:1	hsa-miR-6855-5p	324	-51.88	165	-26.27	782	25	360 200
lnc-RPS6KL1-1:2	hsa-miR-4265	150	-26.28	150	-26.28	3549	19	101
lnc-KRT80-13:1	hsa-miR-370-3p	151	-26.28	151	-26.28	1289	22	894
NR_109891	hsa-miR-4728-5p	151	-26.28	151	-26.28	5607	23	3015
lnc-CHCHD4-3:1	hsa-miR-3184-5p	152	-26.28	152	-26.28	1155	24	84
lnc-HSPB6-2:1	hsa-miR-4646-5p	155	-26.28	155	-26.28	782	22	688
lnc-OTOP1-4:1	hsa-miR-4469	156	-26.28	156	-26.28	449	22	133
lnc-SLC6A20-5:1	hsa-miR-6797-5p	159	-26.28	159	-26.28	2298	25	2205
lnc-RNF212-3:3	hsa-miR-711	160	-26.28	160	-26.28	1864	22	1315
lnc-HLA-DPA1-1:1	hsa-miR-4538	161	-26.28	161	-26.28	676	22	246
lnc-DYSF-1:1	hsa-miR-6834-5p	162	-26.28	162	-26.28	1159	21	387
lnc-RNF186-1:1	hsa-miR-149-3p	162	-26.28	162	-26.28	3081	21	612
NR_036549	hsa-miR-6796-5p	163	-26.28	163	-26.28	1422	23	331
lnc-RPS6KL1-1:2	hsa-miR-1296-3p	308	-49.25	157	-26.28	3549	22	1738 2649
lnc-GNG8-1:1	hsa-miR-6762-5p	151	-26.29	151	-26.29	3760	23	5
NR_027450	hsa-miR-4638-3p	151	-26.29	151	-26.29	3106	23	76
lnc-DYSF-1:1	hsa-miR-328-3p	153	-26.29	153	-26.29	1159	22	417
lnc-MAMSTR-1:1	hsa-miR-1226-5p	157	-26.29	157	-26.29	1397	26	67
lnc-DLG4-2:1	hsa-miR-1237-3p	158	-26.29	158	-26.29	2083	21	1836
lnc-FAM49B-4:1	hsa-miR-6736-5p	160	-26.29	160	-26.29	572	21	105
lnc-ANLN-6:1	hsa-miR-12127	167	-26.29	167	-26.29	1639	25	251
NR_004859	hsa-miR-936	167	-26.29	167	-26.29	4509	22	2409
lnc-GPR137B-6:1	hsa-miR-3934-5p	168	-26.29	168	-26.29	2637	22	249
lnc-SERPINB6-7:2	hsa-miR-4778-3p	168	-26.29	168	-26.29	2270	22	116
NR_038263	hsa-miR-6787-3p	170	-26.29	170	-26.29	574	22	352
lnc-HPS6-1:1	hsa-miR-6891-5p	307	-50.26	157	-26.29	2272	19	1711 944
lnc-IAH1-3:2	hsa-miR-6133	313	-50.8	161	-26.29	1579	19	766 1400
lnc-SCGB1D4-5:1	hsa-miR-6757-5p	156	-26.3	156	-26.3	586	22	21
lnc-RPS6KL1-1:2	hsa-miR-668-3p	158	-26.3	158	-26.3	3549	23	174
lnc-KCTD15-3:1	hsa-miR-146b-3p	159	-26.3	159	-26.3	1948	22	578
lnc-GPR137B-6:1	hsa-miR-6819-5p	160	-26.3	160	-26.3	2637	22	669
lnc-ITPR3-1:3	hsa-miR-888-5p	169	-26.3	169	-26.3	4437	21	4384
lnc-MAMSTR-1:1	hsa-miR-4701-5p	151	-26.31	151	-26.31	1397	22	942
lnc-DYSF-1:1	hsa-miR-6787-3p	154	-26.31	154	-26.31	1159	22	127
lnc-LRRC29-2:1	hsa-miR-4526	155	-26.31	155	-26.31	486	22	244
lnc-RHCE-2:6	hsa-miR-508-5p	156	-26.31	156	-26.31	2415	23	567
lnc-DLG4-2:1	hsa-miR-4723-3p	157	-26.31	157	-26.31	2083	22	1857
lnc-TMEM64-4:1	hsa-miR-4767	157	-26.31	157	-26.31	1796	23	1551
NR_027450	hsa-miR-4665-5p	160	-26.31	160	-26.31	3106	23	1427
NR_038988	hsa-miR-6747-3p	165	-26.31	165	-26.31	2117	21	387
lnc-SLC35G4-4:1	hsa-miR-6760-5p	167	-26.31	167	-26.31	4040	23	3639
NR_104609	hsa-miR-328-3p	167	-26.31	167	-26.31	1219	22	521
NR_110809	hsa-miR-9851-3p	319	-50.45	167	-26.31	6113	22	517 3900
lnc-ALOX15-1:1	hsa-miR-3937	154	-26.32	154	-26.32	601	23	349
lnc-KCTD15-3:1	hsa-miR-298	160	-26.32	160	-26.32	1948	24	482
lnc-DNAJC15-7:1	hsa-miR-409-3p	162	-26.32	162	-26.32	301	22	243
lnc-C20orf85-5:1	hsa-miR-4689	163	-26.32	163	-26.32	2672	22	53
lnc-CDY2A-11:1	hsa-miR-891a-3p	172	-26.32	172	-26.32	1580	22	1315
lnc-SLC27A5-2:1	hsa-miR-6721-5p	459	-75.14	158	-26.32	1458	23	1041 916 1245
lnc-OTOP1-4:1	hsa-miR-5001-5p	150	-26.33	150	-26.33	449	24	73
lnc-SEC24D-1:2	hsa-miR-5787	150	-26.33	150	-26.33	2801	20	1671
NR_103456	hsa-miR-6840-3p	153	-26.33	153	-26.33	1989	22	632
lnc-APOBEC4-5:1	hsa-miR-3194-5p	154	-26.33	154	-26.33	2582	21	1557
lnc-MAMSTR-1:1	hsa-miR-4683	154	-26.33	154	-26.33	1397	23	382
lnc-HSPB6-2:1	hsa-miR-4725-3p	155	-26.33	155	-26.33	782	22	307
NR_027450	hsa-miR-7110-3p	155	-26.33	155	-26.33	3106	22	1948
lnc-NFKBIA-6:1	hsa-miR-1224-3p	156	-26.33	156	-26.33	2014	21	1137
lnc-RAPGEF5-1:1	hsa-miR-6843-3p	156	-26.33	156	-26.33	1054	21	201
lnc-ZNF395-3:1	hsa-miR-4726-3p	159	-26.33	159	-26.33	222	22	37
lnc-HPS6-1:1	hsa-miR-4763-3p	303	-50.47	154	-26.33	2272	24	1593 1879
lnc-TSN-13:1	hsa-miR-8485	317	-47.33	162	-26.33	1352	21	736 1051
NR_004859	hsa-miR-6776-5p	321	-52.47	165	-26.33	4509	19	3406 3586
lnc-FUT8-1:2	hsa-miR-663b	150	-26.34	150	-26.34	1726	22	797
lnc-MAMSTR-1:1	hsa-miR-1306-5p	150	-26.34	150	-26.34	1397	22	396
lnc-OTOP1-4:1	hsa-miR-3679-3p	150	-26.34	150	-26.34	449	22	185
lnc-SLC35G4-4:1	hsa-miR-4516	151	-26.34	151	-26.34	4040	17	3642
NR_123723	hsa-miR-6779-5p	151	-26.34	151	-26.34	2349	21	1758
lnc-PCCA-3:1	hsa-miR-8060	152	-26.34	152	-26.34	3067	24	1025
NR_004859	hsa-miR-1909-5p	154	-26.34	154	-26.34	4509	21	3392
lnc-APCDD1L-2:1	hsa-miR-6795-5p	161	-26.34	161	-26.34	1755	24	57
lnc-TPO-2:2	hsa-miR-6753-5p	161	-26.34	161	-26.34	1235	22	1090
lnc-LDHAL6A-1:1	hsa-miR-4649-3p	162	-26.34	162	-26.34	2182	21	1843
NR_028288	hsa-miR-7113-5p	309	-47.02	163	-26.34	3307	21	4 993
lnc-ZC3H15-2:1	hsa-miR-6748-5p	450	-68.17	164	-26.34	3338	22	810 2103 2664
lnc-LRRC29-2:1	hsa-miR-4640-5p	150	-26.35	150	-26.35	486	23	321
lnc-HERC6-2:5	hsa-miR-4691-5p	155	-26.35	155	-26.35	1058	23	555
NR_038837	hsa-miR-770-5p	155	-26.35	155	-26.35	2127	23	110
lnc-HPS6-1:1	hsa-miR-4772-3p	158	-26.35	158	-26.35	2272	22	584
lnc-BTN3A2-1:4	hsa-miR-4487	159	-26.35	159	-26.35	1053	19	610
lnc-ITPR3-1:3	hsa-miR-484	162	-26.35	162	-26.35	4437	22	827
lnc-SLC35G4-4:1	hsa-miR-4683	163	-26.35	163	-26.35	4040	23	3303
NR_120367	hsa-miR-548s	169	-26.35	169	-26.35	2568	23	237
lnc-HSPB6-2:1	hsa-miR-1273h-5p	304	-46.79	153	-26.35	782	21	262 595
lnc-APOBEC4-5:1	hsa-miR-6773-5p	309	-47.41	160	-26.35	2582	23	479 1578
lnc-C20orf85-5:1	hsa-miR-6511b-5p	150	-26.36	150	-26.36	2672	24	2529
NR_038272	hsa-miR-4667-3p	150	-26.36	150	-26.36	4607	21	3530
lnc-HPS6-1:1	hsa-miR-4486	153	-26.36	153	-26.36	2272	17	94
lnc-ITPR3-1:3	hsa-miR-7704	156	-26.36	156	-26.36	4437	19	236
lnc-CHPF-4:2	hsa-miR-6891-5p	161	-26.36	161	-26.36	5069	19	2602
lnc-IL36G-2:1	hsa-miR-4692	167	-26.36	167	-26.36	720	22	649
NR_028288	hsa-miR-4524a-3p	168	-26.36	168	-26.36	3307	22	1687
lnc-TMEM64-4:1	hsa-miR-128-3p	170	-26.36	170	-26.36	1796	21	1605
lnc-IAH1-3:2	hsa-miR-3934-5p	322	-52.27	164	-26.36	1579	22	1102 748
NR_103456	hsa-miR-4259	150	-26.37	150	-26.37	1989	22	1260
lnc-STRBP-7:1	hsa-miR-3943	151	-26.37	151	-26.37	771	23	500
lnc-NDST2-2:1	hsa-miR-6797-5p	157	-26.37	157	-26.37	2272	25	440
lnc-APOH-2:1	hsa-miR-6852-3p	159	-26.37	159	-26.37	472	17	122
lnc-SLC35G4-4:1	hsa-miR-4753-5p	159	-26.37	159	-26.37	4040	22	2049
lnc-BLOC1S3-1:1	hsa-miR-6819-3p	162	-26.37	162	-26.37	1419	21	1214
lnc-MTA3-3:1	hsa-miR-4758-3p	163	-26.37	163	-26.37	481	23	191
lnc-HPS6-1:1	hsa-miR-4665-5p	293	-50.6	153	-26.37	2272	23	1457 1315
lnc-GPR27-2:1	hsa-miR-6780b-5p	319	-50.23	164	-26.37	2729	23	1985 2663
lnc-RNF186-1:1	hsa-miR-6742-5p	150	-26.38	150	-26.38	3081	22	1725
NR_027450	hsa-miR-3677-5p	153	-26.38	153	-26.38	3106	22	1024
lnc-MBD3-1:1	hsa-miR-146b-3p	155	-26.38	155	-26.38	1880	22	473
lnc-GPR27-2:1	hsa-miR-6849-3p	157	-26.38	157	-26.38	2729	22	172
lnc-TTLL2-1:1	hsa-miR-6787-3p	158	-26.38	158	-26.38	540	22	131
lnc-C1orf109-1:1	hsa-miR-6805-3p	161	-26.38	161	-26.38	747	23	524
lnc-RNF186-1:1	hsa-miR-34c-5p	167	-26.38	167	-26.38	3081	23	800
lnc-SLC6A20-5:1	hsa-miR-12128	303	-46.92	162	-26.38	2298	26	2006 1285
NR_123723	hsa-miR-3150a-3p	586	-97.6	152	-26.38	2349	22	790 1378 1290 1531
lnc-CEMP1-10:1	hsa-miR-149-3p	151	-26.39	151	-26.39	3367	21	317
lnc-VAV2-4:1	hsa-miR-1180-3p	152	-26.39	152	-26.39	450	22	358
NR_038271	hsa-miR-3197	153	-26.39	153	-26.39	2069	23	90
lnc-ANLN-6:1	hsa-miR-7113-3p	154	-26.39	154	-26.39	1639	23	1189
NR_123723	hsa-miR-939-3p	154	-26.39	154	-26.39	2349	21	912
lnc-REEP5-1:1	hsa-miR-1293	156	-26.39	156	-26.39	671	22	509
lnc-DLG4-2:1	hsa-miR-2110	157	-26.39	157	-26.39	2083	22	1245
NR_027450	hsa-miR-1271-3p	157	-26.39	157	-26.39	3106	22	1096
NR_004859	hsa-miR-4430	159	-26.39	159	-26.39	4509	18	2698
lnc-RNF145-1:1	hsa-miR-12128	162	-26.39	162	-26.39	2176	26	85
lnc-ITPR3-1:3	hsa-miR-1178-5p	164	-26.39	164	-26.39	4437	18	4152
lnc-ALDH1A2-6:1	hsa-miR-6845-3p	165	-26.39	165	-26.39	254	21	199
lnc-RNF212-3:3	hsa-miR-4755-3p	165	-26.39	165	-26.39	1864	22	1722
lnc-S100A5-1:1	hsa-miR-378g	166	-26.39	166	-26.39	311	20	37
lnc-CAMTA2-1:1	hsa-miR-4501	171	-26.39	171	-26.39	431	21	320
lnc-GNG8-1:1	hsa-miR-3689a-3p	297	-46.67	154	-26.39	3760	22	3510 3337
lnc-NDST2-2:1	hsa-miR-6760-5p	304	-48.35	157	-26.39	2272	23	440 1451
lnc-SLC6A20-5:1	hsa-miR-6720-5p	304	-51.4	152	-26.39	2298	23	783 1572
NR_110809	hsa-miR-615-5p	304	-49.43	157	-26.39	6113	22	20 2427
lnc-RPS6KL1-1:2	hsa-miR-17-5p	334	-51.18	169	-26.39	3549	23	2911 3284
lnc-CEMP1-10:1	hsa-miR-1915-3p	151	-26.4	151	-26.4	3367	20	954
lnc-DYSF-1:1	hsa-miR-4745-3p	152	-26.4	152	-26.4	1159	23	412
lnc-HSPB6-2:1	hsa-miR-365a-5p	155	-26.4	155	-26.4	782	23	538
lnc-APOBEC4-5:1	hsa-miR-2861	156	-26.4	156	-26.4	2582	19	1459
lnc-FAM49B-4:1	hsa-miR-4498	157	-26.4	157	-26.4	572	22	431
lnc-MACROD1-1:1	hsa-miR-4646-5p	159	-26.4	159	-26.4	607	22	3
lnc-OTOP1-4:1	hsa-miR-149-3p	300	-49.77	157	-26.4	449	21	152 125
lnc-CHPF-4:2	hsa-miR-1249-5p	308	-50.69	157	-26.4	5069	24	4861 5034
lnc-SLC27A5-2:1	hsa-miR-4481	311	-51.67	157	-26.4	1458	17	405 1196
lnc-KCTD15-3:1	hsa-miR-4710	151	-26.41	151	-26.41	1948	18	172
lnc-HPS6-1:1	hsa-miR-3173-3p	154	-26.41	154	-26.41	2272	22	939
NR_004859	hsa-miR-6862-5p	155	-26.41	155	-26.41	4509	22	3700
lnc-VPS13C-2:2	hsa-miR-6737-5p	156	-26.41	156	-26.41	353	21	172
lnc-ARSI-2:1	hsa-miR-6829-3p	157	-26.41	157	-26.41	2274	20	2217
lnc-RNASET2-2:2	hsa-miR-1228-5p	158	-26.41	158	-26.41	433	21	242
lnc-C20orf85-5:1	hsa-miR-8078	159	-26.41	159	-26.41	2672	23	64
lnc-PLGLB1-7:1	hsa-miR-6879-5p	164	-26.41	164	-26.41	888	22	841
lnc-HPS6-1:1	hsa-miR-637	308	-50.16	160	-26.41	2272	24	1501 1458
lnc-EDN2-5:1	hsa-miR-874-3p	153	-26.42	153	-26.42	685	22	256
lnc-LDHAL6A-1:1	hsa-miR-4537	155	-26.42	155	-26.42	2182	22	1017
lnc-ITPR3-1:3	hsa-miR-6749-3p	156	-26.42	156	-26.42	4437	21	834
lnc-ZC3H15-2:1	hsa-miR-6785-5p	159	-26.42	159	-26.42	3338	22	2057
NR_120367	hsa-miR-1228-3p	159	-26.42	159	-26.42	2568	20	81
lnc-DLG4-2:1	hsa-miR-6815-5p	162	-26.42	162	-26.42	2083	23	1436
lnc-LINGO2-7:1	hsa-miR-150-3p	163	-26.42	163	-26.42	1970	22	854
lnc-DYSF-1:1	hsa-miR-7974	166	-26.42	166	-26.42	1159	24	894
lnc-VAV2-4:1	hsa-miR-9898	166	-26.42	166	-26.42	450	22	269
NR_103456	hsa-miR-509-3-5p	170	-26.42	170	-26.42	1989	22	250
lnc-LINGO2-7:1	hsa-miR-1301-3p	317	-49.65	160	-26.42	1970	24	1038 1678
lnc-SLC43A3-1:1	hsa-miR-4793-3p	470	-70.81	165	-26.42	1796	23	648 201 1383
lnc-PCCA-3:1	hsa-miR-6878-3p	150	-26.43	150	-26.43	3067	21	2534
lnc-SLC35G4-4:1	hsa-miR-7109-5p	151	-26.43	151	-26.43	4040	21	3191
NR_034095	hsa-miR-4783-5p	152	-26.43	152	-26.43	1445	21	21
NR_027450	hsa-miR-1224-5p	155	-26.43	155	-26.43	3106	19	329
lnc-CDY2A-11:1	hsa-miR-4691-5p	158	-26.43	158	-26.43	1580	23	557
lnc-TMEM64-4:1	hsa-miR-6754-3p	159	-26.43	159	-26.43	1796	22	1217
lnc-SUMF1-3:1	hsa-miR-6884-3p	161	-26.43	161	-26.43	993	23	962
lnc-FBXL7-5:1	hsa-miR-512-5p	162	-26.43	162	-26.43	464	23	206
lnc-DYSF-1:1	hsa-miR-194-3p	163	-26.43	163	-26.43	1159	22	741
lnc-RPS6KL1-1:2	hsa-miR-6873-3p	164	-26.43	164	-26.43	3549	23	1853
lnc-PPP2R5B-5:1	hsa-miR-346	165	-26.43	165	-26.43	2274	23	1109
lnc-ZNF529-2:3	hsa-miR-4524a-3p	167	-26.43	167	-26.43	826	22	640
NR_028288	hsa-miR-6767-3p	168	-26.43	168	-26.43	3307	22	1677
lnc-ITPR3-1:3	hsa-miR-608	313	-48.16	164	-26.43	4437	25	1985 1824
lnc-C20orf85-5:1	hsa-miR-6787-5p	154	-26.44	154	-26.44	2672	22	2434
lnc-CHPF-4:2	hsa-miR-5193	154	-26.44	154	-26.44	5069	22	657
lnc-GNG8-1:1	hsa-miR-5787	156	-26.44	156	-26.44	3760	20	3343
lnc-MBD3-1:1	hsa-miR-34b-5p	156	-26.44	156	-26.44	1880	23	791
NR_027450	hsa-miR-760	157	-26.44	157	-26.44	3106	20	2475
lnc-ERICH1-5:1	hsa-miR-6762-5p	158	-26.44	158	-26.44	1408	23	560
lnc-SLC43A3-1:1	hsa-miR-6753-5p	161	-26.44	161	-26.44	1796	22	1492
lnc-APOBEC4-5:1	hsa-miR-3127-5p	168	-26.44	168	-26.44	2582	23	1459
lnc-SEC24D-1:2	hsa-miR-711	168	-26.44	168	-26.44	2801	22	2158
lnc-RNF212-3:3	hsa-miR-6870-3p	170	-26.44	170	-26.44	1864	22	274
lnc-ITPR3-1:3	hsa-miR-6791-3p	303	-48.83	156	-26.44	4437	21	2047 2009
NR_109891	hsa-miR-1249-5p	465	-68.58	161	-26.44	5607	24	3650 767 3014
lnc-ZC3H15-1:1	hsa-miR-3689b-3p	467	-67.31	162	-26.44	2422	22	16 167 921
lnc-ZC3H15-1:1	hsa-miR-3689c	467	-67.31	162	-26.44	2422	22	16 167 921
lnc-DEFA6-1:1	hsa-miR-4691-5p	150	-26.45	150	-26.45	508	23	290
lnc-ZC3H15-1:1	hsa-miR-6827-5p	150	-26.45	150	-26.45	2422	22	1680
lnc-LDHAL6A-1:1	hsa-miR-1233-5p	155	-26.45	155	-26.45	2182	22	1866
lnc-ANLN-6:1	hsa-miR-6127	157	-26.45	157	-26.45	1639	19	1564
lnc-SCGB1D4-5:1	hsa-miR-7157-3p	157	-26.45	157	-26.45	586	22	186
NR_110809	hsa-miR-10398-5p	159	-26.45	159	-26.45	6113	21	5368
NR_104672	hsa-miR-423-5p	160	-26.45	160	-26.45	832	23	274
NR_106936	hsa-miR-214-5p	160	-26.45	160	-26.45	73	22	3
NR_004859	hsa-miR-1285-3p	164	-26.45	164	-26.45	4509	22	3934
lnc-CAPZA3-3:2	hsa-miR-6770-3p	151	-26.46	151	-26.46	3189	21	486
lnc-RNF212-3:3	hsa-miR-6848-3p	156	-26.46	156	-26.46	1864	19	162
lnc-HPS6-1:1	hsa-miR-6721-5p	159	-26.46	159	-26.46	2272	23	1884
lnc-IL36G-2:1	hsa-miR-5196-5p	160	-26.46	160	-26.46	720	22	612
lnc-GPR137B-6:1	hsa-miR-4252	161	-26.46	161	-26.46	2637	19	2590
lnc-RHCE-2:6	hsa-miR-6893-5p	162	-26.46	162	-26.46	2415	21	1581
lnc-IQCA1-4:1	hsa-miR-3661	163	-26.46	163	-26.46	669	22	246
lnc-FUT8-1:2	hsa-miR-890	165	-26.46	165	-26.46	1726	21	21
lnc-CHPF-4:2	hsa-miR-4640-5p	306	-50.01	155	-26.46	5069	23	3282 1635
NR_110809	hsa-miR-185-3p	153	-26.47	153	-26.47	6113	22	670
lnc-RNF186-1:1	hsa-miR-4749-3p	157	-26.47	157	-26.47	3081	20	2663
lnc-TLR10-1:1	hsa-miR-6748-3p	159	-26.47	159	-26.47	596	21	405
lnc-DYSF-1:1	hsa-miR-660-3p	164	-26.47	164	-26.47	1159	21	636
lnc-C20orf85-5:1	hsa-miR-146b-3p	298	-46.83	153	-26.47	2672	22	2360 2346
lnc-WNT7B-3:1	hsa-miR-6791-5p	301	-50.39	154	-26.47	983	22	955 141
lnc-SEC24D-1:2	hsa-miR-1291	155	-26.48	155	-26.48	2801	24	865
lnc-CD44-5:1	hsa-miR-6891-5p	159	-26.48	159	-26.48	420	19	214
NR_103456	hsa-miR-6741-5p	163	-26.48	163	-26.48	1989	22	1471
lnc-SCGB1D4-5:1	hsa-miR-8055	166	-26.48	166	-26.48	586	23	367
lnc-ZNF835-2:1	hsa-miR-6889-5p	440	-72.87	158	-26.48	1048	23	860 127 211
lnc-C20orf85-5:1	hsa-miR-3689b-3p	444	-69.68	154	-26.48	2672	22	1476 313 1977
lnc-C20orf85-5:1	hsa-miR-3689c	444	-69.68	154	-26.48	2672	22	1476 313 1977
NR_121623	hsa-miR-4268	152	-26.49	152	-26.49	860	21	571
lnc-PPP2R5B-5:1	hsa-miR-3714	155	-26.49	155	-26.49	2274	22	1913
lnc-PCCA-3:1	hsa-miR-4723-3p	157	-26.49	157	-26.49	3067	22	2517
lnc-ALOX15-1:1	hsa-miR-6836-5p	160	-26.49	160	-26.49	601	22	521
lnc-MAP1LC3B-11:1	hsa-miR-4507	160	-26.49	160	-26.49	671	20	280
lnc-IAH1-3:2	hsa-miR-214-5p	161	-26.49	161	-26.49	1579	22	543
NR_004859	hsa-miR-4793-3p	165	-26.49	165	-26.49	4509	23	3287
lnc-CYS1-1:3	hsa-miR-6773-5p	167	-26.49	167	-26.49	564	23	520
lnc-WRNIP1-29:2	hsa-miR-10394-5p	167	-26.49	167	-26.49	1981	24	49
lnc-NDST2-2:1	hsa-miR-367-3p	168	-26.49	168	-26.49	2272	22	408
lnc-FAM49B-4:1	hsa-let-7b-5p	172	-26.49	172	-26.49	572	22	439
lnc-CEMP1-10:1	hsa-miR-203a-5p	179	-26.49	179	-26.49	3367	25	2769
lnc-TOM1L2-2:1	hsa-miR-6721-5p	303	-49.71	159	-26.49	876	23	343 10
NR_027450	hsa-miR-6721-5p	319	-50.16	168	-26.49	3106	23	2047 2120
lnc-MBD3-1:1	hsa-miR-367-3p	333	-49.34	168	-26.49	1880	22	1198 1495
lnc-GNG8-1:1	hsa-miR-491-5p	153	-26.5	153	-26.5	3760	22	346
lnc-SCGB1D4-5:1	hsa-miR-6819-5p	153	-26.5	153	-26.5	586	22	252
lnc-DLG4-2:1	hsa-miR-188-3p	154	-26.5	154	-26.5	2083	21	518
lnc-METTL17-2:1	hsa-miR-4265	154	-26.5	154	-26.5	2061	19	668
lnc-METTL17-2:1	hsa-miR-4758-5p	156	-26.5	156	-26.5	2061	23	1908
lnc-NDST2-2:1	hsa-miR-6894-3p	161	-26.5	161	-26.5	2272	21	1071
lnc-GJA1-4:1	hsa-miR-1268a	162	-26.5	162	-26.5	271	18	136
NR_123723	hsa-miR-1268a	162	-26.5	162	-26.5	2349	18	1257
NR_110375	hsa-miR-6860	311	-50.93	156	-26.5	1981	22	15 822
NR_110809	hsa-miR-6892-3p	589	-91.02	153	-26.5	6113	21	93 137 296 275
lnc-ZNF35-4:1	hsa-miR-5698	150	-26.51	150	-26.51	557	22	481
lnc-RNF186-1:1	hsa-miR-125a-5p	154	-26.51	154	-26.51	3081	24	2142
lnc-TOM1L2-2:1	hsa-miR-6125	156	-26.51	156	-26.51	876	20	67
lnc-MBD3-1:1	hsa-miR-765	158	-26.51	158	-26.51	1880	21	1527
lnc-RPS6KL1-1:2	hsa-miR-7848-3p	161	-26.51	161	-26.51	3549	23	1109
lnc-C9orf85-1:1	hsa-miR-6780a-5p	164	-26.51	164	-26.51	2239	23	59
lnc-SEC11A-2:1	hsa-miR-7110-3p	164	-26.51	164	-26.51	1185	22	859
lnc-WRNIP1-29:2	hsa-miR-4421	166	-26.51	166	-26.51	1981	22	869
lnc-APOBEC4-5:1	hsa-miR-211-3p	301	-47.03	151	-26.51	2582	21	1272 408
lnc-ANLN-6:1	hsa-miR-6780a-5p	311	-51.8	164	-26.51	1639	23	428 259
lnc-RHCE-2:6	hsa-miR-4695-5p	311	-52.62	159	-26.51	2415	22	641 1786
lnc-KRT80-13:1	hsa-miR-4758-3p	153	-26.52	153	-26.52	1289	23	485
lnc-SLC4A5-2:8	hsa-miR-138-5p	156	-26.52	156	-26.52	371	23	164
lnc-ITPR3-1:3	hsa-miR-6892-3p	157	-26.52	157	-26.52	4437	21	1077
lnc-ITPR3-1:3	hsa-miR-4268	159	-26.52	159	-26.52	4437	21	255
lnc-C16orf58-9:1	hsa-miR-422a	162	-26.52	162	-26.52	913	22	667
lnc-C1orf109-1:1	hsa-miR-493-3p	162	-26.52	162	-26.52	747	22	562
lnc-CDY2A-11:1	hsa-miR-3189-3p	162	-26.52	162	-26.52	1580	21	370
lnc-PPP2R5B-5:1	hsa-miR-4728-5p	167	-26.52	167	-26.52	2274	23	77
NR_123723	hsa-miR-298	325	-46.78	172	-26.52	2349	24	2092 1732
lnc-APOBEC4-5:1	hsa-miR-1184	155	-26.53	155	-26.53	2582	23	1628
lnc-CHPF-4:2	hsa-miR-193b-3p	158	-26.53	158	-26.53	5069	22	3397
lnc-HLA-DPA1-1:1	hsa-miR-4786-5p	170	-26.53	170	-26.53	676	22	240
lnc-TLX3-2:1	hsa-miR-4525	151	-26.54	151	-26.54	1117	21	300
lnc-ZNF746-3:3	hsa-miR-4691-5p	151	-26.54	151	-26.54	357	23	18
NR_103456	hsa-miR-663a	151	-26.54	151	-26.54	1989	22	1348
NR_123723	hsa-miR-6883-5p	151	-26.54	151	-26.54	2349	22	1340
lnc-FUT8-1:2	hsa-miR-6746-5p	153	-26.54	153	-26.54	1726	22	606
lnc-LRRC29-2:1	hsa-miR-185-3p	153	-26.54	153	-26.54	486	22	415
NR_004859	hsa-miR-298	153	-26.54	153	-26.54	4509	24	983
NR_004859	hsa-miR-3619-5p	154	-26.54	154	-26.54	4509	22	241
NR_024342	hsa-miR-6778-3p	157	-26.54	157	-26.54	120	21	36
lnc-DYSF-1:1	hsa-miR-4524a-3p	163	-26.54	163	-26.54	1159	22	726
NR_027450	hsa-miR-6769a-3p	164	-26.54	164	-26.54	3106	21	2623
NR_126026	hsa-miR-12122	167	-26.54	167	-26.54	4363	25	1225
lnc-HPS6-1:1	hsa-miR-4667-5p	298	-47.97	157	-26.54	2272	22	1660 1260
lnc-TSN-13:1	hsa-miR-6862-3p	318	-51.11	161	-26.54	1352	24	1015 312
lnc-CHPF-4:2	hsa-miR-4732-3p	157	-26.55	157	-26.55	5069	21	1897
lnc-GPR137B-6:1	hsa-miR-12114	159	-26.55	159	-26.55	2637	19	1085
lnc-MTUS2-4:1	hsa-miR-6856-5p	164	-26.55	164	-26.55	906	24	805
lnc-NFKBIA-6:1	hsa-miR-542-3p	166	-26.55	166	-26.55	2014	22	387
lnc-MTUS2-4:1	hsa-miR-6766-5p	169	-26.55	169	-26.55	906	24	704
lnc-RHCE-2:6	hsa-miR-6813-5p	150	-26.56	150	-26.56	2415	23	852
lnc-MTUS2-4:1	hsa-miR-12119	152	-26.56	152	-26.56	906	25	685
lnc-CACNG5-2:1	hsa-miR-614	153	-26.56	153	-26.56	307	23	257
NR_028288	hsa-miR-6738-3p	154	-26.56	154	-26.56	3307	24	2751
lnc-GNG8-1:1	hsa-miR-3180-3p	160	-26.56	160	-26.56	3760	22	287
lnc-ARSI-2:1	hsa-miR-23a-5p	162	-26.56	162	-26.56	2274	22	567
lnc-SLC27A5-2:1	hsa-miR-6743-5p	162	-26.56	162	-26.56	1458	22	1312
NR_004859	hsa-miR-6872-3p	165	-26.56	165	-26.56	4509	21	1461
lnc-DLG4-2:1	hsa-miR-7976	324	-47.29	171	-26.56	2083	19	1205 926
lnc-EDN2-5:1	hsa-miR-466	348	-53.11	177	-26.56	685	23	591 511
NR_027450	hsa-miR-134-3p	151	-26.57	151	-26.57	3106	23	858
lnc-PPP2R5B-5:1	hsa-miR-6720-5p	152	-26.57	152	-26.57	2274	23	2114
NR_029423	hsa-miR-4316	152	-26.57	152	-26.57	2539	17	703
lnc-DHRS7B-9:1	hsa-miR-617	154	-26.57	154	-26.57	2372	22	707
lnc-PRDM13-9:1	hsa-miR-486-5p	155	-26.57	155	-26.57	984	22	765
NR_003267	hsa-miR-6747-5p	155	-26.57	155	-26.57	2036	24	128
lnc-PMEL-1:1	hsa-miR-6858-3p	156	-26.57	156	-26.57	306	22	180
lnc-C1orf109-1:1	hsa-miR-1288-3p	159	-26.57	159	-26.57	747	21	530
lnc-DYSF-1:1	hsa-miR-4526	161	-26.57	161	-26.57	1159	22	839
lnc-TRA2A-5:1	hsa-miR-6751-5p	162	-26.57	162	-26.57	638	23	503
lnc-PIK3C3-14:1	hsa-miR-4701-3p	166	-26.57	166	-26.57	6426	20	4710
lnc-BLOC1S3-1:1	hsa-miR-4505	294	-47.84	149	-26.57	1419	18	208 927
lnc-GPR27-2:1	hsa-miR-12128	314	-51.37	157	-26.57	2729	26	478 2538
NR_104672	hsa-miR-3619-5p	316	-48.16	166	-26.57	832	22	425 264
lnc-ITPR3-1:3	hsa-miR-5001-5p	436	-73.83	149	-26.57	4437	24	2265 568 1933
lnc-RHCE-2:6	hsa-miR-3135a	152	-26.58	152	-26.58	2415	22	2083
lnc-HPS6-1:1	hsa-miR-4516	158	-26.58	158	-26.58	2272	17	1085
lnc-HMGB2-8:1	hsa-miR-6826-3p	166	-26.58	166	-26.58	3513	22	2029
lnc-TOM1L2-2:1	hsa-miR-6879-5p	301	-48.4	154	-26.58	876	22	54 126
lnc-CHPF-4:2	hsa-miR-30b-3p	316	-50.13	168	-26.58	5069	22	4395 2809
lnc-TSN-13:1	hsa-miR-6749-3p	150	-26.59	150	-26.59	1352	21	807
lnc-NFKBIA-6:1	hsa-miR-3151-5p	155	-26.59	155	-26.59	2014	21	776
lnc-ALOX15-1:1	hsa-miR-4661-3p	157	-26.59	157	-26.59	601	22	335
lnc-METTL17-2:1	hsa-miR-6075	158	-26.59	158	-26.59	2061	21	141
lnc-SLC35G4-4:1	hsa-miR-138-5p	161	-26.59	161	-26.59	4040	23	4008
lnc-GJA1-4:1	hsa-miR-1268b	162	-26.59	162	-26.59	271	20	134
lnc-ISL2-4:1	hsa-miR-296-3p	164	-26.59	164	-26.59	267	22	99
NR_110809	hsa-miR-6823-5p	167	-26.59	167	-26.59	6113	21	4856
lnc-ITPR3-1:3	hsa-miR-3127-5p	311	-50.87	159	-26.59	4437	23	1363 1940
NR_028288	hsa-miR-1913	150	-26.6	150	-26.6	3307	22	2748
lnc-ZNF529-2:3	hsa-miR-6827-5p	152	-26.6	152	-26.6	826	22	40
lnc-ARSI-2:1	hsa-miR-4472	157	-26.6	157	-26.6	2274	18	696
NR_109891	hsa-miR-4260	159	-26.6	159	-26.6	5607	19	1695
lnc-C9orf85-1:1	hsa-miR-3913-5p	164	-26.6	164	-26.6	2239	22	1876
lnc-WRNIP1-29:2	hsa-miR-525-5p	166	-26.6	166	-26.6	1981	21	213
NR_104609	hsa-miR-7112-5p	460	-73.14	156	-26.6	1219	22	76 1 114
lnc-ITPR3-1:3	hsa-miR-6852-5p	596	-99.7	153	-26.6	4437	21	1155 928 2341 1353
lnc-NDST2-2:1	hsa-miR-12115	152	-26.61	152	-26.61	2272	24	702
NR_004859	hsa-miR-4746-5p	152	-26.61	152	-26.61	4509	23	1125
NR_028288	hsa-miR-1915-3p	152	-26.61	152	-26.61	3307	20	5
lnc-HSPB6-2:1	hsa-miR-6812-5p	153	-26.61	153	-26.61	782	25	464
lnc-PCCA-3:1	hsa-miR-6779-5p	153	-26.61	153	-26.61	3067	21	1782
lnc-TBX18-1:1	hsa-miR-146b-3p	154	-26.61	154	-26.61	495	22	278
lnc-TSPY10-13:1	hsa-miR-6804-3p	155	-26.61	155	-26.61	657	22	611
lnc-ADCK1-3:1	hsa-miR-6805-5p	157	-26.61	157	-26.61	334	22	68
NR_027450	hsa-miR-6762-3p	160	-26.61	160	-26.61	3106	23	1129
lnc-STH-4:1	hsa-miR-93-5p	165	-26.61	165	-26.61	476	23	75
lnc-ZNF835-2:1	hsa-miR-7-5p	165	-26.61	165	-26.61	1048	24	969
NR_028288	hsa-miR-6882-3p	331	-52.1	167	-26.61	3307	24	2124 2503
lnc-C1orf109-1:1	hsa-miR-4530	150	-26.62	150	-26.62	747	18	694
lnc-DLG4-2:1	hsa-miR-1915-3p	154	-26.62	154	-26.62	2083	20	1502
lnc-SLC27A5-2:1	hsa-miR-6781-5p	154	-26.62	154	-26.62	1458	21	608
lnc-CEMP1-10:1	hsa-miR-6751-5p	160	-26.62	160	-26.62	3367	23	570
lnc-LRRC29-2:1	hsa-miR-12119	160	-26.62	160	-26.62	486	25	262
lnc-TRA2A-5:1	hsa-miR-4749-3p	162	-26.62	162	-26.62	638	20	483
lnc-MBD3-1:1	hsa-miR-6774-3p	163	-26.62	163	-26.62	1880	21	1064
lnc-APOH-2:1	hsa-miR-143-5p	167	-26.62	167	-26.62	472	22	94
NR_004859	hsa-miR-940	292	-48.95	150	-26.62	4509	21	1386 2491
lnc-NDST2-2:1	hsa-miR-8075	321	-50.7	164	-26.62	2272	24	2245 1941
lnc-LDHAL6A-1:1	hsa-miR-6779-5p	442	-70.46	148	-26.62	2182	21	1748 1885 1867
lnc-PIK3C3-14:1	hsa-miR-149-3p	151	-26.63	151	-26.63	6426	21	3656
lnc-EPSTI1-6:1	hsa-miR-4713-5p	158	-26.63	158	-26.63	1214	22	401
lnc-GFRA2-1:1	hsa-miR-1825	160	-26.63	160	-26.63	373	18	23
lnc-GPR157-5:1	hsa-miR-4689	160	-26.63	160	-26.63	265	22	96
NR_110809	hsa-miR-4436b-3p	160	-26.63	160	-26.63	6113	22	3710
lnc-PGGT1B-1:1	hsa-miR-101-3p	174	-26.63	174	-26.63	2231	21	677
NR_104609	hsa-miR-1199-3p	293	-51.66	147	-26.63	1219	21	3 81
lnc-RNF186-1:1	hsa-miR-370-3p	308	-49.67	158	-26.63	3081	22	2311 961
lnc-RHCE-2:6	hsa-miR-3620-5p	317	-52.88	160	-26.63	2415	22	1710 1083
lnc-DEFA6-1:1	hsa-miR-1207-5p	150	-26.64	150	-26.64	508	21	472
lnc-EXT1-7:2	hsa-miR-6769b-3p	152	-26.64	152	-26.64	202	21	102
lnc-TOM1L2-2:1	hsa-miR-6785-5p	153	-26.64	153	-26.64	876	22	60
lnc-LDHAL6A-1:1	hsa-miR-541-3p	155	-26.64	155	-26.64	2182	22	1489
NR_036549	hsa-miR-6823-3p	155	-26.64	155	-26.64	1422	21	962
lnc-RPS6KL1-1:2	hsa-miR-2467-3p	156	-26.64	156	-26.64	3549	22	1795
lnc-GNG8-1:1	hsa-miR-484	157	-26.64	157	-26.64	3760	22	1848
lnc-LINGO4-2:1	hsa-miR-7156-3p	157	-26.64	157	-26.64	371	23	6
lnc-STRBP-7:1	hsa-miR-12115	159	-26.64	159	-26.64	771	24	632
lnc-C1orf109-1:1	hsa-miR-4463	160	-26.64	160	-26.64	747	17	690
lnc-MTA3-3:1	hsa-miR-3137	161	-26.64	161	-26.64	481	24	30
lnc-RPS6KL1-1:2	hsa-miR-6758-5p	161	-26.64	161	-26.64	3549	23	1767
lnc-C9orf85-1:1	hsa-miR-5189-5p	166	-26.64	166	-26.64	2239	24	758
lnc-ITPR3-1:3	hsa-miR-3972	313	-48.07	157	-26.64	4437	22	2428 79
lnc-IAH1-3:2	hsa-miR-6813-5p	151	-26.65	151	-26.65	1579	23	430
lnc-RNF212-3:3	hsa-miR-4507	152	-26.65	152	-26.65	1864	20	180
lnc-TSPY10-13:1	hsa-miR-4787-5p	152	-26.65	152	-26.65	657	22	261
lnc-C16orf58-9:1	hsa-miR-8089	153	-26.65	153	-26.65	913	24	314
NR_004859	hsa-miR-6894-5p	153	-26.65	153	-26.65	4509	24	3967
lnc-RPS6KL1-1:2	hsa-miR-1227-5p	155	-26.65	155	-26.65	3549	17	1130
lnc-ADCK1-3:1	hsa-miR-4726-3p	157	-26.65	157	-26.65	334	22	222
NR_039984	hsa-miR-1915-5p	158	-26.65	158	-26.65	1591	22	807
lnc-ZC3H15-1:1	hsa-miR-4728-5p	161	-26.65	161	-26.65	2422	23	850
lnc-PPP2R5B-5:1	hsa-miR-3186-5p	162	-26.65	162	-26.65	2274	22	1114
NR_104578	hsa-miR-6886-3p	163	-26.65	163	-26.65	664	21	338
lnc-NFKBIA-6:1	hsa-miR-8485	164	-26.65	164	-26.65	2014	21	1490
lnc-C9orf85-1:1	hsa-miR-4747-5p	299	-48.4	155	-26.65	2239	22	1764 2083
lnc-IAH1-3:2	hsa-miR-612	299	-52.07	154	-26.65	1579	25	525 155
NR_110809	hsa-miR-6749-3p	304	-47.42	156	-26.65	6113	21	206 1186
lnc-GNG8-1:1	hsa-miR-5693	306	-48.2	160	-26.65	3760	22	3397 2680
NR_110809	hsa-miR-1249-5p	448	-72.85	153	-26.65	6113	24	4027 323 247
lnc-RNF186-1:1	hsa-miR-1914-3p	151	-26.66	151	-26.66	3081	22	2059
lnc-MACROD1-1:1	hsa-miR-939-3p	153	-26.66	153	-26.66	607	21	310
lnc-PPP2R5B-5:1	hsa-miR-508-5p	156	-26.66	156	-26.66	2274	23	2113
lnc-CHPF-4:2	hsa-miR-520a-5p	157	-26.66	157	-26.66	5069	21	4010
NR_120367	hsa-miR-1233-5p	158	-26.66	158	-26.66	2568	22	662
lnc-RNF187-1:1	hsa-miR-1226-5p	159	-26.66	159	-26.66	565	26	191
lnc-PMEL-1:1	hsa-miR-1224-3p	160	-26.66	160	-26.66	306	21	169
NR_004859	hsa-miR-675-5p	301	-48.52	151	-26.66	4509	23	843 1822
lnc-DLG4-2:1	hsa-miR-149-3p	311	-49.76	158	-26.66	2083	21	56 381
lnc-EPSTI1-6:1	hsa-miR-6852-5p	150	-26.67	150	-26.67	1214	21	246
lnc-TPO-2:2	hsa-miR-6816-5p	154	-26.67	154	-26.67	1235	21	1108
lnc-HPS6-1:1	hsa-miR-4687-3p	155	-26.67	155	-26.67	2272	21	871
lnc-RHCE-2:6	hsa-miR-6788-5p	155	-26.67	155	-26.67	2415	21	607
lnc-KCTD15-3:1	hsa-miR-3191-3p	156	-26.67	156	-26.67	1948	23	329
lnc-MAP1LC3B-11:1	hsa-miR-6503-5p	157	-26.67	157	-26.67	671	23	649
lnc-RNF187-1:1	hsa-miR-6507-3p	159	-26.67	159	-26.67	565	22	328
NR_038837	hsa-miR-4725-3p	162	-26.67	162	-26.67	2127	22	1455
lnc-TUB-2:1	hsa-miR-6760-5p	165	-26.67	165	-26.67	2021	23	442
NR_004859	hsa-let-7d-5p	167	-26.67	167	-26.67	4509	22	3631
lnc-GNG8-1:1	hsa-miR-6724-5p	291	-49.96	149	-26.67	3760	23	3088 3214
lnc-FAM49B-4:1	hsa-miR-5698	447	-71.24	158	-26.67	572	22	274 138 389
lnc-WFIKKN1-2:1	hsa-miR-6736-3p	456	-75.03	158	-26.67	421	21	34 158 279
lnc-PPP2R5B-5:1	hsa-miR-766-3p	151	-26.68	151	-26.68	2274	22	2111
lnc-C1orf109-1:1	hsa-miR-4632-3p	154	-26.68	154	-26.68	747	22	282
NR_104609	hsa-miR-6764-5p	155	-26.68	155	-26.68	1219	22	547
lnc-TOM1L2-2:1	hsa-miR-6731-5p	156	-26.68	156	-26.68	876	22	750
lnc-ZDHHC13-6:1	hsa-miR-6798-5p	156	-26.68	156	-26.68	312	23	186
lnc-DYSF-1:1	hsa-miR-6775-3p	159	-26.68	159	-26.68	1159	21	422
NR_123723	hsa-miR-125b-2-3p	164	-26.68	164	-26.68	2349	22	1723
NR_126026	hsa-miR-6785-3p	167	-26.68	167	-26.68	4363	21	1687
NR_110809	hsa-miR-365a-5p	168	-26.68	168	-26.68	6113	23	3919
lnc-CEMP1-10:1	hsa-miR-1915-5p	310	-50.23	162	-26.68	3367	22	2455 519
lnc-FUT8-1:2	hsa-miR-6732-5p	310	-48.92	157	-26.68	1726	20	573 599
lnc-RPS6KL1-1:2	hsa-miR-6833-3p	483	-70.98	175	-26.68	3549	21	1857 337 2454
lnc-SEC11A-2:1	hsa-miR-6894-3p	150	-26.69	150	-26.69	1185	21	78
NR_028288	hsa-miR-3189-3p	151	-26.69	151	-26.69	3307	21	2454
lnc-SERPINB6-7:2	hsa-miR-4725-3p	153	-26.69	153	-26.69	2270	22	1964
lnc-ZNF746-3:3	hsa-miR-378i	154	-26.69	154	-26.69	357	21	200
lnc-ARSI-2:1	hsa-miR-6860	155	-26.69	155	-26.69	2274	22	1896
lnc-GPR27-2:1	hsa-miR-6776-5p	157	-26.69	157	-26.69	2729	19	1351
lnc-PRDM13-9:1	hsa-miR-4252	157	-26.69	157	-26.69	984	19	191
lnc-MTUS2-4:1	hsa-miR-197-5p	158	-26.69	158	-26.69	906	23	307
lnc-TMEM64-4:1	hsa-miR-637	158	-26.69	158	-26.69	1796	24	1321
lnc-SLC27A5-2:1	hsa-miR-5190	159	-26.69	159	-26.69	1458	21	192
NR_110375	hsa-miR-6085	159	-26.69	159	-26.69	1981	19	794
lnc-C20orf85-5:1	hsa-miR-5699-3p	164	-26.69	164	-26.69	2672	22	1244
lnc-LDHAL6A-1:1	hsa-miR-5001-5p	166	-26.69	166	-26.69	2182	24	1639
lnc-SLC27A5-2:1	hsa-miR-4632-5p	167	-26.69	167	-26.69	1458	23	1246
NR_109891	hsa-miR-4530	307	-53.23	163	-26.69	5607	18	3612 3537
lnc-HPS6-1:1	hsa-miR-6780b-5p	312	-52.82	157	-26.69	2272	23	1379 1257
NR_004859	hsa-miR-6819-5p	152	-26.7	152	-26.7	4509	22	164
lnc-ERICH1-5:1	hsa-miR-6510-5p	156	-26.7	156	-26.7	1408	22	219
lnc-KCTD15-3:1	hsa-miR-6848-3p	156	-26.7	156	-26.7	1948	19	592
lnc-TPO-2:2	hsa-miR-6877-5p	156	-26.7	156	-26.7	1235	22	1154
lnc-DLG4-2:1	hsa-miR-1249-5p	158	-26.7	158	-26.7	2083	24	380
lnc-NDST2-2:1	hsa-miR-4430	159	-26.7	159	-26.7	2272	18	844
lnc-ZNF529-2:3	hsa-miR-4430	159	-26.7	159	-26.7	826	18	789
lnc-PPP2R5B-5:1	hsa-miR-6791-3p	161	-26.7	161	-26.7	2274	21	1171
lnc-HSPB6-2:1	hsa-miR-204-3p	169	-26.7	169	-26.7	782	21	685
lnc-EPSTI1-6:1	hsa-miR-6516-5p	175	-26.7	175	-26.7	1214	22	772
lnc-IAH1-3:2	hsa-miR-4739	470	-72.3	159	-26.7	1579	25	361 324 759
lnc-CEMP1-10:1	hsa-miR-346	152	-26.71	152	-26.71	3367	23	1245
lnc-SEC24D-1:2	hsa-miR-3692-5p	152	-26.71	152	-26.71	2801	24	530
NR_123723	hsa-miR-650	154	-26.71	154	-26.71	2349	21	1951
lnc-CEMP1-10:1	hsa-miR-637	155	-26.71	155	-26.71	3367	24	991
lnc-CEMP1-10:1	hsa-miR-6895-3p	156	-26.71	156	-26.71	3367	22	3317
lnc-OTOP1-4:1	hsa-miR-6741-5p	156	-26.71	156	-26.71	449	22	258
lnc-SLC27A5-2:1	hsa-miR-6810-3p	156	-26.71	156	-26.71	1458	23	675
lnc-TSN-13:1	hsa-miR-6752-3p	158	-26.71	158	-26.71	1352	21	1014
lnc-CEMP1-10:1	hsa-let-7i-5p	161	-26.71	161	-26.71	3367	22	648
lnc-APOBEC4-5:1	hsa-miR-485-5p	162	-26.71	162	-26.71	2582	22	1505
lnc-CAPZA3-5:1	hsa-miR-345-3p	163	-26.71	163	-26.71	478	22	264
lnc-PCCA-3:1	hsa-miR-6731-3p	166	-26.71	166	-26.71	3067	21	428
NR_027450	hsa-miR-1225-5p	292	-48.37	146	-26.71	3106	22	23 2110
lnc-C1orf109-1:1	hsa-miR-4683	151	-26.72	151	-26.72	747	23	706
lnc-RNF186-1:1	hsa-miR-4728-5p	153	-26.72	153	-26.72	3081	23	610
lnc-TMPRSS11E-4:1	hsa-miR-140-3p	154	-26.72	154	-26.72	800	21	534
lnc-GCG-2:1	hsa-miR-6858-5p	155	-26.72	155	-26.72	488	22	397
NR_030714	hsa-miR-5001-5p	155	-26.72	155	-26.72	97	24	62
NR_110809	hsa-miR-301b-5p	157	-26.72	157	-26.72	6113	22	526
lnc-APCDD1L-2:1	hsa-miR-378a-5p	159	-26.72	159	-26.72	1755	22	607
lnc-KCTD15-3:1	hsa-miR-378a-5p	159	-26.72	159	-26.72	1948	22	834
[truncated: 3,993 more rows]

## Sheet: Table S5
Table S5 Prediction of circRNA/microRNA interactions
circRNA	miRNA	Tot.Score	Tot.Energy	Max.Score	Max.Energy	Len1	Len2	Positions
hsa_circ_0043878	hsa-miR-3064-5p	299	-45.27	150	-25	3782	21	1 1588
hsa_circ_0058908	hsa-miR-4279	150	-25	150	-25	62442	16	45764
hsa_circ_0059079	hsa-miR-6754-3p	150	-25	150	-25	3281	22	1270
hsa_circ_0078822	hsa-miR-4313	150	-25	150	-25	20770	20	1828
hsa_circ_0003918	hsa-miR-541-3p	300	-46.68	151	-25	26823	22	19694 154
hsa_circ_0074035	hsa-miR-6754-5p	151	-25	151	-25	1413	22	322
hsa_circ_0078822	hsa-miR-1225-3p	151	-25	151	-25	20770	22	4108
hsa_circ_0087297	hsa-miR-6797-5p	151	-25	151	-25	1451	25	502
hsa_circ_0030190	hsa-miR-608	154	-25	154	-25	1795	25	663
hsa_circ_0030191	hsa-miR-608	154	-25	154	-25	1970	25	838
hsa_circ_0074638	hsa-miR-939-5p	154	-25	154	-25	149	24	21
hsa_circ_0078822	hsa-miR-504-3p	773	-119.23	155	-25	20770	21	8313 10405 11490 1560 3876
hsa_circ_0038959	hsa-miR-6865-3p	157	-25	157	-25	1478	21	40
hsa_circ_0043878	hsa-miR-4697-5p	157	-25	157	-25	3782	22	3411
hsa_circ_0000218	hsa-miR-6770-3p	304	-48.35	158	-25	70570	21	50594 31147
hsa_circ_0000400	hsa-miR-4727-3p	158	-25	158	-25	55536	22	33622
hsa_circ_0027325	hsa-miR-4471	158	-25	158	-25	450	22	286
hsa_circ_0035676	hsa-miR-6808-5p	301	-49.33	158	-25	4787	22	4600 4213
hsa_circ_0084903	hsa-miR-4435	158	-25	158	-25	4051	22	3061
hsa_circ_0048738	hsa-miR-138-5p	159	-25	159	-25	2947	23	30
hsa_circ_0045999	hsa-miR-4690-3p	160	-25	160	-25	223	21	184
hsa_circ_0030920	hsa-miR-504-5p	469	-70.65	161	-25	21696	22	5080 15194 19660
hsa_circ_0080487	hsa-miR-146b-3p	161	-25	161	-25	2964	22	1129
hsa_circ_0040242	hsa-miR-3185	162	-25	162	-25	2640	23	478
hsa_circ_0086198	hsa-miR-383-5p	162	-25	162	-25	237262	22	189325
hsa_circ_0003918	hsa-miR-6856-5p	627	-91.22	163	-25	26823	24	9608 69 5575 6927
hsa_circ_0041804	hsa-miR-1293	163	-25	163	-25	3990	22	3219
hsa_circ_0051257	hsa-miR-6772-3p	163	-25	163	-25	2205	23	340
hsa_circ_0086198	hsa-miR-1276	320	-45.76	165	-25	237262	20	154317 220477
hsa_circ_0026591	hsa-let-7b-5p	167	-25	167	-25	1419	22	1280
hsa_circ_0061928	hsa-miR-3190-5p	167	-25	167	-25	6318	20	3429
hsa_circ_0082189	hsa-miR-6768-3p	168	-25	168	-25	1620	24	1548
hsa_circ_0082190	hsa-miR-6768-3p	318	-45.46	168	-25	2474	24	1548 2204
hsa_circ_0082191	hsa-miR-6768-3p	318	-45.46	168	-25	6570	24	1548 2204
hsa_circ_0005212	hsa-miR-12119	150	-25.01	150	-25.01	445	25	268
hsa_circ_0012303	hsa-miR-6858-3p	151	-25.01	151	-25.01	1296	22	805
hsa_circ_0021008	hsa-miR-504-3p	151	-25.01	151	-25.01	2282	21	498
hsa_circ_0025102	hsa-miR-650	151	-25.01	151	-25.01	2086	21	757
hsa_circ_0003918	hsa-miR-8073	447	-68.71	152	-25.01	26823	22	19523 9699 16465
hsa_circ_0032121	hsa-miR-636	152	-25.01	152	-25.01	2428	23	239
hsa_circ_0048738	hsa-miR-6132	152	-25.01	152	-25.01	2947	19	1926
hsa_circ_0058908	hsa-miR-6815-3p	297	-45.21	154	-25.01	62442	21	18776 25717
hsa_circ_0088789	hsa-miR-4632-5p	154	-25.01	154	-25.01	768	23	227
hsa_circ_0006329	hsa-miR-589-5p	155	-25.01	155	-25.01	16176	22	1386
hsa_circ_0028364	hsa-miR-4472	298	-48.06	155	-25.01	5919	18	3776 1585
hsa_circ_0043337	hsa-miR-6849-3p	301	-45.2	155	-25.01	2923	22	2639 2001
hsa_circ_0043344	hsa-miR-6849-3p	301	-45.2	155	-25.01	1514	22	898 260
hsa_circ_0059079	hsa-miR-3135b	301	-49.15	155	-25.01	3281	22	1017 972
hsa_circ_0090602	hsa-miR-6761-5p	308	-47.98	155	-25.01	2459	21	651 2282
hsa_circ_0039809	hsa-miR-4745-3p	156	-25.01	156	-25.01	3541	23	1298
hsa_circ_0081143	hsa-miR-6895-5p	156	-25.01	156	-25.01	1224	21	677
hsa_circ_0081148	hsa-miR-6895-5p	156	-25.01	156	-25.01	810	21	533
hsa_circ_0044067	hsa-miR-7112-5p	602	-94.28	157	-25.01	1624	22	969 891 813 870
hsa_circ_0083181	hsa-miR-4487	1801	-263.94	157	-25.01	52259	19	50684 1755 1909 1979 43514 11024 33206 3775 43836 49616 35708 18878
hsa_circ_0083181	hsa-miR-140-3p	446	-66.97	157	-25.01	52259	21	3677 20835 23973
hsa_circ_0042003	hsa-miR-4654	158	-25.01	158	-25.01	2472	22	1939
hsa_circ_0063936	hsa-miR-432-3p	158	-25.01	158	-25.01	2583	21	1777
hsa_circ_0065940	hsa-miR-4481	158	-25.01	158	-25.01	470	17	343
hsa_circ_0075695	hsa-miR-1915-5p	159	-25.01	159	-25.01	15118	22	5194
hsa_circ_0080131	hsa-miR-3192-5p	314	-48.07	160	-25.01	3649	23	1763 2821
hsa_circ_0061160	hsa-miR-3165	161	-25.01	161	-25.01	784	22	678
hsa_circ_0081099	hsa-miR-1225-3p	161	-25.01	161	-25.01	765	22	455
hsa_circ_0065842	hsa-miR-874-3p	461	-66.54	162	-25.01	1037	22	112 288 262
hsa_circ_0076001	hsa-miR-425-3p	162	-25.01	162	-25.01	5572	22	3218
hsa_circ_0001693	hsa-miR-6081	164	-25.01	164	-25.01	11493	24	9989
hsa_circ_0000400	hsa-miR-3165	312	-45.72	165	-25.01	55536	22	2378 3873
hsa_circ_0039809	hsa-miR-1205	165	-25.01	165	-25.01	3541	20	1257
hsa_circ_0061790	hsa-miR-1287-5p	166	-25.01	166	-25.01	2909	22	484
hsa_circ_0015497	hsa-miR-4435	600	-94.26	168	-25.01	2829	22	583 1745 2335 1797
hsa_circ_0015500	hsa-miR-4435	600	-94.26	168	-25.01	2635	22	389 1551 2141 1603
hsa_circ_0062444	hsa-miR-3169	170	-25.01	170	-25.01	4291	22	1101
hsa_circ_0000218	hsa-miR-1304-5p	322	-46.37	172	-25.01	70570	22	52756 54998
hsa_circ_0041331	hsa-miR-3612	150	-25.02	150	-25.02	1000	22	347
hsa_circ_0039501	hsa-miR-1225-5p	151	-25.02	151	-25.02	1068	22	849
hsa_circ_0088961	hsa-miR-4758-5p	151	-25.02	151	-25.02	2868	23	2058
hsa_circ_0088963	hsa-miR-4758-5p	151	-25.02	151	-25.02	3674	23	2058
hsa_circ_0006329	hsa-miR-4715-3p	304	-48.38	152	-25.02	16176	23	12979 15661
hsa_circ_0027184	hsa-miR-4722-5p	300	-47.66	152	-25.02	2583	23	377 2244
hsa_circ_0049986	hsa-miR-6133	301	-49.36	152	-25.02	587	19	391 406
hsa_circ_0062444	hsa-miR-6744-3p	153	-25.02	153	-25.02	4291	23	2269
hsa_circ_0075695	hsa-miR-12120	153	-25.02	153	-25.02	15118	26	5143
hsa_circ_0084903	hsa-miR-6753-5p	153	-25.02	153	-25.02	4051	22	1899
hsa_circ_0084913	hsa-miR-6753-5p	153	-25.02	153	-25.02	2489	22	1899
hsa_circ_0090679	hsa-miR-4725-3p	304	-47.5	154	-25.02	9136	22	5277 1986
hsa_circ_0090686	hsa-miR-4725-3p	304	-47.5	154	-25.02	8883	22	5277 1986
hsa_circ_0024979	hsa-miR-492	155	-25.02	155	-25.02	1875	23	895
hsa_circ_0032121	hsa-miR-5196-5p	155	-25.02	155	-25.02	2428	22	421
hsa_circ_0061494	hsa-miR-3181	155	-25.02	155	-25.02	1814	19	880
hsa_circ_0086198	hsa-miR-106b-3p	308	-45.04	155	-25.02	237262	22	209685 222248
hsa_circ_0000218	hsa-miR-10398-3p	744	-115.81	156	-25.02	70570	21	6176 30872 28618 9799 28224
hsa_circ_0075942	hsa-miR-130b-5p	156	-25.02	156	-25.02	3316	21	1463
hsa_circ_0076001	hsa-miR-1289	156	-25.02	156	-25.02	5572	23	4800
hsa_circ_0088963	hsa-miR-1266-5p	156	-25.02	156	-25.02	3674	23	3492
hsa_circ_0000400	hsa-miR-517-5p	157	-25.02	157	-25.02	55536	22	42398
hsa_circ_0001605	hsa-miR-6749-3p	157	-25.02	157	-25.02	1600	21	1187
hsa_circ_0058908	hsa-miR-1207-3p	606	-90.11	157	-25.02	62442	18	37442 47599 5378 48728
hsa_circ_0078822	hsa-miR-218-2-3p	157	-25.02	157	-25.02	20770	22	121
hsa_circ_0033383	hsa-miR-4717-5p	158	-25.02	158	-25.02	806	22	513
hsa_circ_0000400	hsa-miR-3085-3p	159	-25.02	159	-25.02	55536	21	4469
hsa_circ_0080131	hsa-miR-6504-5p	308	-47.91	159	-25.02	3649	21	2410 1330
hsa_circ_0080141	hsa-miR-6504-5p	308	-47.91	159	-25.02	2099	21	1888 808
hsa_circ_0080142	hsa-miR-6504-5p	308	-47.91	159	-25.02	2433	21	2222 1142
hsa_circ_0020058	hsa-miR-1226-3p	160	-25.02	160	-25.02	5554	22	2683
hsa_circ_0053906	hsa-miR-9985	160	-25.02	160	-25.02	2430	19	2033
hsa_circ_0036212	hsa-miR-6845-5p	313	-46.5	161	-25.02	19430	19	11301 183
hsa_circ_0085355	hsa-miR-3681-5p	161	-25.02	161	-25.02	1856	22	1300
hsa_circ_0090602	hsa-miR-145-5p	161	-25.02	161	-25.02	2459	23	242
hsa_circ_0005798	hsa-miR-6893-5p	316	-47.51	162	-25.02	8428	21	6859 3349
hsa_circ_0036082	hsa-miR-6780b-5p	163	-25.02	163	-25.02	4057	23	2919
hsa_circ_0060695	hsa-miR-4425	166	-25.02	166	-25.02	2698	22	676
hsa_circ_0000218	hsa-miR-3692-5p	767	-112.8	167	-25.02	70570	24	50774 2746 40248 69562 59176
hsa_circ_0009493	hsa-miR-4701-5p	168	-25.02	168	-25.02	2843	22	2333
hsa_circ_0058908	hsa-miR-8075	630	-88.15	168	-25.02	62442	24	48373 33971 18362 4922
hsa_circ_0070083	hsa-miR-215-3p	169	-25.02	169	-25.02	8794	23	2767
hsa_circ_0000400	hsa-miR-4421	321	-45.27	171	-25.02	55536	22	5681 6406
hsa_circ_0086198	hsa-miR-29b-3p	488	-69.25	172	-25.02	237262	23	60427 22647 65406
hsa_circ_0086198	hsa-miR-4648	627	-93.56	173	-25.02	237262	20	124115 150659 182990 24147
hsa_circ_0041331	hsa-miR-1225-5p	150	-25.03	150	-25.03	1000	22	825
hsa_circ_0048212	hsa-miR-3162-3p	150	-25.03	150	-25.03	3101	21	1983
hsa_circ_0050597	hsa-miR-4731-5p	150	-25.03	150	-25.03	1491	22	1009
hsa_circ_0051536	hsa-miR-4258	150	-25.03	150	-25.03	490	17	345
hsa_circ_0051538	hsa-miR-4258	150	-25.03	150	-25.03	1186	17	1041
hsa_circ_0084903	hsa-miR-4723-3p	150	-25.03	150	-25.03	4051	22	1796
hsa_circ_0084913	hsa-miR-4723-3p	150	-25.03	150	-25.03	2489	22	1796
hsa_circ_0053906	hsa-miR-3187-3p	151	-25.03	151	-25.03	2430	20	1400
hsa_circ_0021008	hsa-miR-6879-5p	152	-25.03	152	-25.03	2282	22	744
hsa_circ_0028364	hsa-miR-4466	152	-25.03	152	-25.03	5919	18	4539
hsa_circ_0036929	hsa-miR-1301-5p	152	-25.03	152	-25.03	502	19	302
hsa_circ_0036935	hsa-miR-1301-5p	152	-25.03	152	-25.03	1535	19	1335
hsa_circ_0089608	hsa-miR-500b-3p	294	-46.83	152	-25.03	2380	20	1317 1879
hsa_circ_0044067	hsa-miR-4691-3p	153	-25.03	153	-25.03	1624	23	790
hsa_circ_0042466	hsa-miR-6814-5p	154	-25.03	154	-25.03	773	22	355
hsa_circ_0082190	hsa-miR-6889-3p	154	-25.03	154	-25.03	2474	20	1749
hsa_circ_0082191	hsa-miR-6889-3p	304	-45.77	154	-25.03	6570	20	1749 3466
hsa_circ_0000218	hsa-miR-6515-3p	155	-25.03	155	-25.03	70570	20	18329
hsa_circ_0076001	hsa-miR-18a-3p	448	-70.76	155	-25.03	5572	23	4591 1492 2983
hsa_circ_0029590	hsa-miR-3944-5p	157	-25.03	157	-25.03	909	21	298
hsa_circ_0036929	hsa-miR-4722-3p	157	-25.03	157	-25.03	502	22	313
hsa_circ_0078822	hsa-miR-4769-3p	157	-25.03	157	-25.03	20770	22	10525
hsa_circ_0000400	hsa-miR-640	1536	-242.41	158	-25.03	55536	21	15293 32750 49727 14106 29172 43170 26856 34645 42515 46650
hsa_circ_0042097	hsa-miR-767-5p	158	-25.03	158	-25.03	467	23	263
hsa_circ_0026591	hsa-miR-4514	159	-25.03	159	-25.03	1419	18	613
hsa_circ_0041804	hsa-miR-6842-3p	160	-25.03	160	-25.03	3990	22	3812
hsa_circ_0049986	hsa-miR-1233-5p	160	-25.03	160	-25.03	587	22	434
hsa_circ_0000400	hsa-miR-320b	162	-25.03	162	-25.03	55536	22	45768
hsa_circ_0016446	hsa-miR-6859-3p	162	-25.03	162	-25.03	1557	23	508
hsa_circ_0016447	hsa-miR-6859-3p	162	-25.03	162	-25.03	1615	23	566
hsa_circ_0036812	hsa-miR-4298	317	-49.34	163	-25.03	6281	22	4624 2971
hsa_circ_0083181	hsa-miR-761	1388	-204.21	163	-25.03	52259	22	24632 49798 20869 47244 47368 12353 45722 13763 10306
hsa_circ_0060695	hsa-miR-3142	320	-47.17	164	-25.03	2698	22	741 615
hsa_circ_0042814	hsa-miR-593-3p	165	-25.03	165	-25.03	1247	19	486
hsa_circ_0042815	hsa-miR-593-3p	165	-25.03	165	-25.03	1312	19	551
hsa_circ_0081143	hsa-miR-29b-3p	776	-110.48	166	-25.03	1224	23	634 469 148 282 1138
hsa_circ_0081148	hsa-miR-29b-3p	625	-87.87	166	-25.03	810	23	490 325 4 138
hsa_circ_0083350	hsa-miR-6753-5p	167	-25.03	167	-25.03	2698	22	1691
hsa_circ_0083181	hsa-miR-3916	1078	-159.33	168	-25.03	52259	26	36078 42703 9414 35268 15914 12381 19261
hsa_circ_0067779	hsa-miR-2682-3p	171	-25.03	171	-25.03	888	22	511
hsa_circ_0000738	hsa-miR-6758-3p	174	-25.03	174	-25.03	621	20	603
hsa_circ_0008108	hsa-miR-3652	150	-25.04	150	-25.04	863	18	188
hsa_circ_0009169	hsa-miR-762	290	-48.34	150	-25.04	14862	22	4672 8724
hsa_circ_0021662	hsa-miR-4685-5p	150	-25.04	150	-25.04	1351	26	1102
hsa_circ_0065842	hsa-miR-7155-3p	150	-25.04	150	-25.04	1037	19	153
hsa_circ_0012756	hsa-miR-1231	151	-25.04	151	-25.04	861	20	788
hsa_circ_0012757	hsa-miR-1231	151	-25.04	151	-25.04	953	20	788
hsa_circ_0018166	hsa-miR-6871-5p	151	-25.04	151	-25.04	3066	22	2626
hsa_circ_0028364	hsa-miR-193a-3p	151	-25.04	151	-25.04	5919	22	2147
hsa_circ_0059079	hsa-miR-7150	151	-25.04	151	-25.04	3281	18	833
hsa_circ_0063877	hsa-miR-323a-5p	151	-25.04	151	-25.04	1310	22	378
hsa_circ_0075942	hsa-miR-6799-5p	151	-25.04	151	-25.04	3316	20	2394
hsa_circ_0057437	hsa-miR-125b-5p	153	-25.04	153	-25.04	1926	22	355
hsa_circ_0057442	hsa-miR-125b-5p	153	-25.04	153	-25.04	1080	22	355
hsa_circ_0057443	hsa-miR-125b-5p	153	-25.04	153	-25.04	1026	22	355
hsa_circ_0057444	hsa-miR-125b-5p	153	-25.04	153	-25.04	711	22	355
hsa_circ_0058908	hsa-miR-5693	915	-135.61	154	-25.04	62442	22	58456 23123 24791 47877 45167 39444
hsa_circ_0084491	hsa-miR-4739	303	-47.29	154	-25.04	4186	25	1350 1029
hsa_circ_0041183	hsa-miR-1289	155	-25.04	155	-25.04	1570	23	115
hsa_circ_0048738	hsa-miR-6860	304	-49.78	155	-25.04	2947	22	1340 1151
hsa_circ_0022698	hsa-miR-4522	156	-25.04	156	-25.04	2592	21	1202
hsa_circ_0022700	hsa-miR-4522	156	-25.04	156	-25.04	2403	21	1013
hsa_circ_0065842	hsa-miR-216a-3p	156	-25.04	156	-25.04	1037	22	491
hsa_circ_0058908	hsa-miR-6760-3p	314	-49.59	157	-25.04	62442	21	11389 27000
hsa_circ_0061790	hsa-miR-6810-5p	157	-25.04	157	-25.04	2909	23	1098
hsa_circ_0079946	hsa-miR-4758-5p	157	-25.04	157	-25.04	1688	23	996
hsa_circ_0003918	hsa-miR-378a-3p	309	-47.85	158	-25.04	26823	22	21284 13756
hsa_circ_0023417	hsa-miR-6845-3p	303	-45.65	158	-25.04	5351	21	1715 433
hsa_circ_0043337	hsa-miR-3928-5p	158	-25.04	158	-25.04	2923	23	1877
hsa_circ_0043344	hsa-miR-3928-5p	158	-25.04	158	-25.04	1514	23	136
hsa_circ_0057427	hsa-miR-125b-5p	311	-49.94	158	-25.04	2304	22	2219 355
hsa_circ_0083181	hsa-miR-6814-3p	158	-25.04	158	-25.04	52259	22	40360
hsa_circ_0088961	hsa-miR-6827-5p	158	-25.04	158	-25.04	2868	22	2644
hsa_circ_0088963	hsa-miR-6827-5p	158	-25.04	158	-25.04	3674	22	2644
hsa_circ_0089993	hsa-miR-3652	158	-25.04	158	-25.04	1397	18	1209
hsa_circ_0001693	hsa-miR-6845-3p	305	-46.91	159	-25.04	11493	21	6115 2414
hsa_circ_0065370	hsa-miR-1248	315	-46.5	159	-25.04	2688	27	1770 1716
hsa_circ_0083181	hsa-miR-1289	748	-110.5	159	-25.04	52259	23	24104 46160 19061 18211 18288
hsa_circ_0040242	hsa-miR-874-3p	161	-25.04	161	-25.04	2640	22	1550
hsa_circ_0060119	hsa-miR-499b-5p	162	-25.04	162	-25.04	1245	21	202
hsa_circ_0076001	hsa-miR-1205	767	-112.12	162	-25.04	5572	20	3106 1795 3762 2571 1324
hsa_circ_0082722	hsa-miR-584-3p	162	-25.04	162	-25.04	5368	22	4727
hsa_circ_0029288	hsa-miR-6720-5p	164	-25.04	164	-25.04	428	23	242
hsa_circ_0041804	hsa-miR-3138	165	-25.04	165	-25.04	3990	24	569
hsa_circ_0048212	hsa-miR-1285-3p	315	-46.68	170	-25.04	3101	22	811 3067
hsa_circ_0063877	hsa-miR-4465	170	-25.04	170	-25.04	1310	22	587
hsa_circ_0022621	hsa-miR-3670	171	-25.04	171	-25.04	548	24	467
hsa_circ_0009493	hsa-miR-21-3p	150	-25.05	150	-25.05	2843	21	19
hsa_circ_0030920	hsa-miR-4478	299	-48.78	150	-25.05	21696	17	3498 3362
hsa_circ_0034755	hsa-miR-1587	150	-25.05	150	-25.05	1927	20	243
hsa_circ_0086198	hsa-miR-7977	741	-108.34	150	-25.05	237262	18	29299 57505 186414 98825 189390
hsa_circ_0009169	hsa-miR-7114-5p	151	-25.05	151	-25.05	14862	21	7310
hsa_circ_0009493	hsa-miR-7112-5p	300	-48.62	151	-25.05	2843	22	228 504
hsa_circ_0000520	hsa-miR-12128	153	-25.05	153	-25.05	123	26	89
hsa_circ_0008537	hsa-miR-1207-5p	153	-25.05	153	-25.05	243	21	141
hsa_circ_0034686	hsa-miR-4478	302	-45.53	153	-25.05	1786	17	1460 1416
hsa_circ_0083350	hsa-miR-1275	153	-25.05	153	-25.05	2698	17	1067
hsa_circ_0005798	hsa-miR-4478	751	-122.28	154	-25.05	8428	17	4246 1479 1346 3361 6871
hsa_circ_0025523	hsa-miR-6754-5p	154	-25.05	154	-25.05	1124	22	677
hsa_circ_0021811	hsa-miR-6836-5p	304	-48.53	155	-25.05	1463	22	1006 1122
hsa_circ_0045755	hsa-miR-4467	155	-25.05	155	-25.05	5075	22	86
hsa_circ_0075944	hsa-miR-6720-5p	454	-72.15	155	-25.05	1243	23	718 978 628
hsa_circ_0082191	hsa-miR-3130-3p	155	-25.05	155	-25.05	6570	21	5572
hsa_circ_0065796	hsa-miR-147b-3p	156	-25.05	156	-25.05	1911	21	521
hsa_circ_0011756	hsa-miR-2278	305	-46.37	157	-25.05	1498	22	765 266
hsa_circ_0035971	hsa-miR-6871-5p	157	-25.05	157	-25.05	988	22	823
hsa_circ_0065842	hsa-miR-3926	157	-25.05	157	-25.05	1037	21	983
hsa_circ_0075942	hsa-miR-5093	157	-25.05	157	-25.05	3316	23	2194
hsa_circ_0036212	hsa-miR-3132	159	-25.05	159	-25.05	19430	24	6119
hsa_circ_0049986	hsa-miR-1273h-3p	159	-25.05	159	-25.05	587	22	24
hsa_circ_0059413	hsa-miR-4446-3p	310	-46.12	159	-25.05	5151	22	1399 593
hsa_circ_0061928	hsa-miR-1301-3p	159	-25.05	159	-25.05	6318	24	1853
hsa_circ_0080487	hsa-miR-8069	159	-25.05	159	-25.05	2964	23	2691
hsa_circ_0076718	hsa-miR-4257	160	-25.05	160	-25.05	3160	18	1173
hsa_circ_0000218	hsa-miR-4478	3001	-481.96	162	-25.05	70570	17	4558 4423 8186 55026 2900 6336 7484 17390 23311 50570 54504 55852 60242 63311 63448 65444 67758 8583 14570 35969
hsa_circ_0065088	hsa-miR-4726-5p	310	-47.79	162	-25.05	881	23	833 242
hsa_circ_0078822	hsa-miR-769-5p	163	-25.05	163	-25.05	20770	22	18475
hsa_circ_0091293	hsa-miR-146a-5p	163	-25.05	163	-25.05	1421	22	809
hsa_circ_0075942	hsa-miR-3190-5p	164	-25.05	164	-25.05	3316	20	2254
hsa_circ_0082190	hsa-miR-6855-5p	315	-45.97	165	-25.05	2474	25	1608 1013
hsa_circ_0082191	hsa-miR-6855-5p	315	-45.97	165	-25.05	6570	25	1608 1013
hsa_circ_0000400	hsa-miR-198	311	-45.26	167	-25.05	55536	22	15718 19298
hsa_circ_0009169	hsa-miR-4663	168	-25.05	168	-25.05	14862	24	10949
hsa_circ_0079461	hsa-miR-6848-5p	150	-25.06	150	-25.06	5017	23	2242
hsa_circ_0023668	hsa-miR-4673	152	-25.06	152	-25.06	4016	22	1709
hsa_circ_0051257	hsa-miR-3187-3p	152	-25.06	152	-25.06	2205	20	1147
hsa_circ_0065370	hsa-miR-6780a-5p	304	-49.99	152	-25.06	2688	23	1146 1176
hsa_circ_0089993	hsa-miR-765	152	-25.06	152	-25.06	1397	21	1195
hsa_circ_0009169	hsa-miR-4443	153	-25.06	153	-25.06	14862	17	10920
hsa_circ_0022698	hsa-miR-631	153	-25.06	153	-25.06	2592	21	688
hsa_circ_0022700	hsa-miR-631	153	-25.06	153	-25.06	2403	21	499
hsa_circ_0030696	hsa-miR-4437	153	-25.06	153	-25.06	1382	21	74
hsa_circ_0049348	hsa-miR-6877-5p	153	-25.06	153	-25.06	800	22	736
hsa_circ_0049349	hsa-miR-6877-5p	153	-25.06	153	-25.06	1114	22	736
hsa_circ_0049350	hsa-miR-6877-5p	153	-25.06	153	-25.06	1395	22	736
hsa_circ_0053007	hsa-miR-6786-3p	153	-25.06	153	-25.06	1668	23	183
hsa_circ_0000400	hsa-miR-3190-5p	449	-66.11	154	-25.06	55536	20	16886 17410 48770
hsa_circ_0032575	hsa-miR-6722-3p	154	-25.06	154	-25.06	1407	22	300
hsa_circ_0036212	hsa-miR-1178-5p	303	-45.77	155	-25.06	19430	18	13667 2632
hsa_circ_0063936	hsa-miR-3918	451	-67.97	155	-25.06	2583	21	17 2373 213
hsa_circ_0065925	hsa-miR-6830-5p	155	-25.06	155	-25.06	1721	22	1383
hsa_circ_0075712	hsa-miR-654-5p	155	-25.06	155	-25.06	618	22	21
hsa_circ_0081598	hsa-miR-3190-5p	155	-25.06	155	-25.06	2538	20	901
hsa_circ_0081602	hsa-miR-3190-5p	155	-25.06	155	-25.06	2116	20	479
hsa_circ_0082722	hsa-miR-6812-5p	155	-25.06	155	-25.06	5368	25	552
hsa_circ_0090679	hsa-miR-4747-3p	304	-46.7	156	-25.06	9136	22	3640 2768
hsa_circ_0090686	hsa-miR-4747-3p	304	-46.7	156	-25.06	8883	22	3640 2768
hsa_circ_0090735	hsa-miR-4747-3p	304	-46.7	156	-25.06	5240	22	3640 2768
hsa_circ_0000738	hsa-miR-939-3p	157	-25.06	157	-25.06	621	21	78
hsa_circ_0075944	hsa-miR-939-3p	157	-25.06	157	-25.06	1243	21	772
hsa_circ_0080258	hsa-miR-942-5p	157	-25.06	157	-25.06	294	22	86
hsa_circ_0032121	hsa-miR-1207-5p	158	-25.06	158	-25.06	2428	21	426
hsa_circ_0017492	hsa-miR-6893-3p	159	-25.06	159	-25.06	1139	22	560
hsa_circ_0027184	hsa-miR-4636	159	-25.06	159	-25.06	2583	22	1061
hsa_circ_0007856	hsa-miR-3692-5p	318	-48.19	160	-25.06	223	24	153 104
hsa_circ_0077498	hsa-miR-4647	160	-25.06	160	-25.06	2378	23	591
hsa_circ_0078822	hsa-miR-6716-5p	317	-48.06	160	-25.06	20770	20	7034 11982
hsa_circ_0081598	hsa-miR-6742-3p	312	-47.04	160	-25.06	2538	20	495 1496
hsa_circ_0081602	hsa-miR-6742-3p	312	-47.04	160	-25.06	2116	20	73 1074
hsa_circ_0045755	hsa-miR-4695-3p	161	-25.06	161	-25.06	5075	22	2505
hsa_circ_0065796	hsa-miR-1224-5p	161	-25.06	161	-25.06	1911	19	1040
hsa_circ_0082191	hsa-miR-5187-5p	163	-25.06	163	-25.06	6570	22	5557
hsa_circ_0049349	hsa-miR-125a-5p	166	-25.06	166	-25.06	1114	24	1066
hsa_circ_0049350	hsa-miR-125a-5p	166	-25.06	166	-25.06	1395	24	1066
hsa_circ_0086198	hsa-miR-548as-3p	167	-25.06	167	-25.06	237262	22	205615
hsa_circ_0035083	hsa-miR-490-5p	169	-25.06	169	-25.06	2346	20	2259
hsa_circ_0086198	hsa-miR-4766-5p	329	-46.27	169	-25.06	237262	21	10599 165211
hsa_circ_0086198	hsa-miR-526b-3p	333	-45.16	174	-25.06	237262	22	59844 29317
hsa_circ_0000738	hsa-miR-6769a-3p	151	-25.07	151	-25.07	621	21	103
hsa_circ_0000738	hsa-miR-3180-5p	151	-25.07	151	-25.07	621	25	90
hsa_circ_0041746	hsa-miR-6515-5p	151	-25.07	151	-25.07	1919	21	237
hsa_circ_0076001	hsa-miR-6722-3p	298	-47.01	151	-25.07	5572	22	3949 1142
hsa_circ_0063440	hsa-miR-6129	152	-25.07	152	-25.07	1698	19	592
hsa_circ_0011756	hsa-miR-6883-5p	153	-25.07	153	-25.07	1498	22	1059
hsa_circ_0022843	hsa-miR-4665-5p	153	-25.07	153	-25.07	1474	23	90
hsa_circ_0022844	hsa-miR-4665-5p	153	-25.07	153	-25.07	1889	23	505
hsa_circ_0022846	hsa-miR-4665-5p	153	-25.07	153	-25.07	2338	23	954
hsa_circ_0036212	hsa-miR-6774-5p	304	-47.19	153	-25.07	19430	25	10142 2942
hsa_circ_0000218	hsa-miR-4646-3p	305	-47.49	154	-25.07	70570	21	693 33760
hsa_circ_0009169	hsa-miR-4478	446	-66.98	154	-25.07	14862	17	11937 3649 12798
hsa_circ_0053206	hsa-miR-30b-3p	154	-25.07	154	-25.07	3160	22	2515
hsa_circ_0081099	hsa-miR-6743-5p	448	-70.43	154	-25.07	765	22	274 178 109
hsa_circ_0090679	hsa-miR-3190-5p	303	-45.52	154	-25.07	9136	20	390 4167
hsa_circ_0090686	hsa-miR-3190-5p	303	-45.52	154	-25.07	8883	20	390 4167
hsa_circ_0090735	hsa-miR-3190-5p	303	-45.52	154	-25.07	5240	20	390 4167
hsa_circ_0090767	hsa-miR-3190-5p	154	-25.07	154	-25.07	1695	20	390
hsa_circ_0015497	hsa-miR-711	155	-25.07	155	-25.07	2829	22	796
hsa_circ_0015500	hsa-miR-711	155	-25.07	155	-25.07	2635	22	602
hsa_circ_0019391	hsa-miR-10394-5p	155	-25.07	155	-25.07	1291	24	912
hsa_circ_0022334	hsa-miR-6851-5p	155	-25.07	155	-25.07	328	23	193
hsa_circ_0058594	hsa-miR-1343-3p	155	-25.07	155	-25.07	2564	22	433
hsa_circ_0057427	hsa-miR-505-5p	157	-25.07	157	-25.07	2304	22	1462
hsa_circ_0057437	hsa-miR-505-5p	157	-25.07	157	-25.07	1926	22	1462
hsa_circ_0000218	hsa-miR-25-5p	604	-91.22	159	-25.07	70570	21	27834 65407 8316 63272
hsa_circ_0019391	hsa-miR-662	159	-25.07	159	-25.07	1291	21	780
hsa_circ_0063936	hsa-miR-185-3p	313	-50.05	159	-25.07	2583	22	1622 2015
hsa_circ_0000218	hsa-miR-7159-5p	315	-45.15	162	-25.07	70570	21	9912 57678
hsa_circ_0009169	hsa-miR-5187-5p	162	-25.07	162	-25.07	14862	22	14824
hsa_circ_0036212	hsa-miR-3155a	164	-25.07	164	-25.07	19430	21	19250
hsa_circ_0023668	hsa-miR-24-3p	150	-25.08	150	-25.08	4016	22	2940
hsa_circ_0041746	hsa-miR-125a-3p	150	-25.08	150	-25.08	1919	22	1365
hsa_circ_0079222	hsa-miR-3937	151	-25.08	151	-25.08	1512	23	1321
hsa_circ_0082190	hsa-miR-623	151	-25.08	151	-25.08	2474	23	2290
hsa_circ_0082191	hsa-miR-623	298	-46.77	151	-25.08	6570	23	2290 2875
hsa_circ_0030920	hsa-miR-6749-5p	152	-25.08	152	-25.08	21696	22	14925
hsa_circ_0062071	hsa-miR-6510-5p	152	-25.08	152	-25.08	2007	22	754
hsa_circ_0081598	hsa-miR-149-3p	152	-25.08	152	-25.08	2538	21	1240
hsa_circ_0081602	hsa-miR-149-3p	152	-25.08	152	-25.08	2116	21	818
hsa_circ_0058908	hsa-miR-6068	294	-45.22	153	-25.08	62442	21	28992 15059
hsa_circ_0063440	hsa-miR-4691-5p	300	-49.61	153	-25.08	1698	23	157 540
hsa_circ_0044067	hsa-miR-1296-3p	154	-25.08	154	-25.08	1624	22	1340
hsa_circ_0061790	hsa-miR-1207-5p	298	-47.95	154	-25.08	2909	21	1411 653
hsa_circ_0061799	hsa-miR-1207-5p	154	-25.08	154	-25.08	1516	21	18
hsa_circ_0061928	hsa-miR-197-5p	154	-25.08	154	-25.08	6318	23	1816
hsa_circ_0082191	hsa-miR-769-3p	154	-25.08	154	-25.08	6570	23	4241
hsa_circ_0000218	hsa-miR-3692-3p	155	-25.08	155	-25.08	70570	24	1006
hsa_circ_0000400	hsa-miR-6759-5p	456	-69.85	156	-25.08	55536	22	1025 10570 199
hsa_circ_0042003	hsa-miR-6887-5p	156	-25.08	156	-25.08	2472	23	2031
hsa_circ_0079461	hsa-miR-5193	156	-25.08	156	-25.08	5017	22	1563
hsa_circ_0079946	hsa-miR-6808-5p	309	-46.61	156	-25.08	1688	22	246 891
hsa_circ_0079951	hsa-miR-6808-5p	156	-25.08	156	-25.08	349	22	246
hsa_circ_0089993	hsa-miR-4656	156	-25.08	156	-25.08	1397	23	1107
hsa_circ_0021008	hsa-miR-6769a-5p	157	-25.08	157	-25.08	2282	21	790
hsa_circ_0042003	hsa-miR-193b-3p	157	-25.08	157	-25.08	2472	22	1043
hsa_circ_0067391	hsa-miR-6862-3p	158	-25.08	158	-25.08	4197	24	3531
hsa_circ_0062233	hsa-miR-7150	160	-25.08	160	-25.08	327	18	72
hsa_circ_0041804	hsa-miR-9851-3p	310	-47.23	161	-25.08	3990	22	3634 3451
hsa_circ_0083181	hsa-miR-1205	1225	-180.23	161	-25.08	52259	20	49521 40969 19014 44870 45186 11365 22303 32330
hsa_circ_0082044	hsa-miR-4439	162	-25.08	162	-25.08	1561	22	671
hsa_circ_0090679	hsa-miR-4638-3p	162	-25.08	162	-25.08	9136	23	1177
hsa_circ_0090686	hsa-miR-4638-3p	162	-25.08	162	-25.08	8883	23	1177
hsa_circ_0090735	hsa-miR-4638-3p	162	-25.08	162	-25.08	5240	23	1177
hsa_circ_0090767	hsa-miR-4638-3p	162	-25.08	162	-25.08	1695	23	1177
hsa_circ_0039422	hsa-miR-1200	163	-25.08	163	-25.08	420	22	84
hsa_circ_0083181	hsa-miR-3609	163	-25.08	163	-25.08	52259	24	29439
hsa_circ_0058908	hsa-miR-6503-3p	164	-25.08	164	-25.08	62442	21	3137
hsa_circ_0086198	hsa-miR-512-3p	638	-91.64	166	-25.08	237262	22	198963 232025 94503 64863
hsa_circ_0054949	hsa-miR-3940-3p	167	-25.08	167	-25.08	2355	22	2080
hsa_circ_0083350	hsa-miR-6501-5p	168	-25.08	168	-25.08	2698	22	2365
hsa_circ_0086198	hsa-miR-3667-3p	1551	-230.77	168	-25.08	237262	22	148750 181649 62168 74616 109825 116668 226372 222427 231212 57544
hsa_circ_0079946	hsa-miR-766-5p	171	-25.08	171	-25.08	1688	22	319
hsa_circ_0079951	hsa-miR-766-5p	171	-25.08	171	-25.08	349	22	319
hsa_circ_0010569	hsa-miR-4486	445	-74.11	150	-25.09	3897	17	1147 681 1199
hsa_circ_0061928	hsa-miR-6729-3p	296	-48.82	150	-25.09	6318	21	2196 292
hsa_circ_0000400	hsa-miR-378c	151	-25.09	151	-25.09	55536	25	27672
hsa_circ_0020292	hsa-miR-766-3p	151	-25.09	151	-25.09	1583	22	838
hsa_circ_0038959	hsa-miR-1295b-3p	151	-25.09	151	-25.09	1478	22	941
hsa_circ_0054925	hsa-miR-3085-5p	152	-25.09	152	-25.09	991	25	222
hsa_circ_0054926	hsa-miR-3085-5p	152	-25.09	152	-25.09	1464	25	695
hsa_circ_0061160	hsa-miR-1265	153	-25.09	153	-25.09	784	22	495
hsa_circ_0087297	hsa-miR-6754-5p	153	-25.09	153	-25.09	1451	22	1225
hsa_circ_0045755	hsa-miR-10400-5p	155	-25.09	155	-25.09	5075	21	86
hsa_circ_0090679	hsa-miR-718	310	-47.77	156	-25.09	9136	21	449 6182
hsa_circ_0090686	hsa-miR-718	310	-47.77	156	-25.09	8883	21	449 6182
hsa_circ_0090735	hsa-miR-718	156	-25.09	156	-25.09	5240	21	449
hsa_circ_0090767	hsa-miR-718	156	-25.09	156	-25.09	1695	21	449
hsa_circ_0038122	hsa-miR-593-3p	157	-25.09	157	-25.09	1255	19	896
hsa_circ_0053206	hsa-miR-7113-5p	157	-25.09	157	-25.09	3160	21	2463
hsa_circ_0076001	hsa-miR-3944-5p	157	-25.09	157	-25.09	5572	21	1836
hsa_circ_0023417	hsa-miR-6727-5p	158	-25.09	158	-25.09	5351	23	925
hsa_circ_0038959	hsa-miR-1182	158	-25.09	158	-25.09	1478	23	1294
hsa_circ_0074035	hsa-miR-9718	159	-25.09	159	-25.09	1413	20	332
hsa_circ_0063936	hsa-miR-584-3p	160	-25.09	160	-25.09	2583	22	2528
hsa_circ_0063936	hsa-miR-3127-5p	309	-48.28	160	-25.09	2583	23	367 1636
hsa_circ_0045755	hsa-miR-4667-3p	317	-50.09	161	-25.09	5075	21	2960 1645
hsa_circ_0051257	hsa-miR-6721-5p	311	-49.7	161	-25.09	2205	23	440 2010
hsa_circ_0035676	hsa-miR-4755-5p	162	-25.09	162	-25.09	4787	22	4107
hsa_circ_0065940	hsa-miR-4446-3p	306	-46.48	162	-25.09	470	22	99 75
hsa_circ_0003354	hsa-miR-3670	163	-25.09	163	-25.09	548	24	136
hsa_circ_0075692	hsa-miR-17-3p	163	-25.09	163	-25.09	673	22	54
hsa_circ_0075695	hsa-miR-17-3p	163	-25.09	163	-25.09	15118	22	54
hsa_circ_0075696	hsa-miR-17-3p	163	-25.09	163	-25.09	193	22	54
hsa_circ_0074035	hsa-miR-3677-3p	150	-25.1	150	-25.1	1413	22	1294
hsa_circ_0084729	hsa-miR-378e	150	-25.1	150	-25.1	4871	19	1017
hsa_circ_0018166	hsa-miR-7974	296	-47.96	151	-25.1	3066	24	254 2971
hsa_circ_0038146	hsa-miR-1227-5p	151	-25.1	151	-25.1	702	17	261
hsa_circ_0082190	hsa-miR-654-5p	151	-25.1	151	-25.1	2474	22	2386
hsa_circ_0082191	hsa-miR-654-5p	151	-25.1	151	-25.1	6570	22	2386
hsa_circ_0057427	hsa-miR-6775-3p	579	-88.39	153	-25.1	2304	21	434 321 526 1030
hsa_circ_0057437	hsa-miR-6775-3p	579	-88.39	153	-25.1	1926	21	434 321 526 1030
hsa_circ_0057442	hsa-miR-6775-3p	579	-88.39	153	-25.1	1080	21	434 321 526 1030
hsa_circ_0057443	hsa-miR-6775-3p	439	-68.02	153	-25.1	1026	21	434 321 526
hsa_circ_0057444	hsa-miR-6775-3p	439	-68.02	153	-25.1	711	21	434 321 526
hsa_circ_0022846	hsa-miR-12114	305	-46.7	154	-25.1	2338	19	138 282
hsa_circ_0061928	hsa-miR-4800-5p	154	-25.1	154	-25.1	6318	21	1300
hsa_circ_0030920	hsa-miR-222-3p	155	-25.1	155	-25.1	21696	21	18934
hsa_circ_0038720	hsa-miR-4692	301	-46.72	155	-25.1	867	22	41 746
hsa_circ_0061160	hsa-miR-4533	155	-25.1	155	-25.1	784	22	186
hsa_circ_0086198	hsa-miR-1266-3p	599	-93.23	155	-25.1	237262	22	84462 59716 234498 161906
hsa_circ_0021811	hsa-miR-1199-5p	156	-25.1	156	-25.1	1463	20	288
hsa_circ_0053987	hsa-miR-1249-5p	156	-25.1	156	-25.1	1754	24	1141
hsa_circ_0065216	hsa-miR-490-5p	156	-25.1	156	-25.1	1292	20	196
hsa_circ_0009169	hsa-miR-920	304	-46.38	157	-25.1	14862	20	6753 11088
hsa_circ_0011756	hsa-miR-7160-3p	157	-25.1	157	-25.1	1498	21	842
hsa_circ_0025247	hsa-miR-6808-5p	157	-25.1	157	-25.1	1888	22	90
hsa_circ_0049349	hsa-miR-3187-3p	157	-25.1	157	-25.1	1114	20	813
hsa_circ_0049350	hsa-miR-3187-3p	157	-25.1	157	-25.1	1395	20	813
hsa_circ_0058287	hsa-miR-10526-3p	157	-25.1	157	-25.1	993	20	839
hsa_circ_0053206	hsa-miR-1273h-5p	307	-49.37	158	-25.1	3160	21	568 2516
hsa_circ_0083181	hsa-miR-512-3p	606	-89.33	158	-25.1	52259	22	29590 5408 16612 20732
hsa_circ_0090679	hsa-miR-1250-5p	158	-25.1	158	-25.1	9136	21	768
hsa_circ_0090686	hsa-miR-1250-5p	158	-25.1	158	-25.1	8883	21	768
hsa_circ_0090735	hsa-miR-1250-5p	158	-25.1	158	-25.1	5240	21	768
hsa_circ_0090767	hsa-miR-1250-5p	158	-25.1	158	-25.1	1695	21	768
hsa_circ_0008108	hsa-miR-1233-3p	161	-25.1	161	-25.1	863	20	180
hsa_circ_0036082	hsa-miR-6749-3p	307	-45.75	161	-25.1	4057	21	679 3048
hsa_circ_0057033	hsa-miR-4433b-3p	161	-25.1	161	-25.1	1267	21	552
hsa_circ_0078822	hsa-miR-18a-3p	304	-47.57	161	-25.1	20770	23	17356 12263
hsa_circ_0036212	hsa-miR-6861-3p	162	-25.1	162	-25.1	19430	18	3781
hsa_circ_0025247	hsa-miR-7110-3p	163	-25.1	163	-25.1	1888	22	3
hsa_circ_0009169	hsa-miR-6760-5p	785	-117.88	164	-25.1	14862	23	11180 13870 11694 17 11026
hsa_circ_0001693	hsa-miR-2276-5p	310	-48.2	165	-25.1	11493	22	54 8873
hsa_circ_0079146	hsa-miR-6886-3p	165	-25.1	165	-25.1	607	21	26
hsa_circ_0000218	hsa-miR-3198	480	-68.58	167	-25.1	70570	22	22543 53718 67787
hsa_circ_0035676	hsa-miR-3120-3p	167	-25.1	167	-25.1	4787	21	2755
hsa_circ_0035695	hsa-miR-3120-3p	167	-25.1	167	-25.1	3669	21	2755
hsa_circ_0035701	hsa-miR-3120-3p	167	-25.1	167	-25.1	3192	21	2755
hsa_circ_0017492	hsa-miR-6511b-5p	170	-25.1	170	-25.1	1139	24	907
hsa_circ_0038959	hsa-miR-6876-3p	171	-25.1	171	-25.1	1478	24	187
hsa_circ_0005798	hsa-miR-619-3p	177	-25.1	177	-25.1	8428	24	7371
hsa_circ_0061928	hsa-miR-508-5p	150	-25.11	150	-25.11	6318	23	1522
hsa_circ_0009169	hsa-miR-5009-5p	151	-25.11	151	-25.11	14862	24	5184
hsa_circ_0063626	hsa-miR-3605-3p	151	-25.11	151	-25.11	470	23	118
hsa_circ_0079222	hsa-miR-6813-5p	292	-46.72	151	-25.11	1512	23	541 57
hsa_circ_0082722	hsa-miR-4673	292	-45.88	151	-25.11	5368	22	4569 2781
hsa_circ_0080131	hsa-miR-1291	439	-68.55	152	-25.11	3649	24	2046 819 3039
hsa_circ_0080141	hsa-miR-1291	299	-45.86	152	-25.11	2099	24	1524 297
hsa_circ_0080142	hsa-miR-1291	299	-45.86	152	-25.11	2433	24	1858 631
hsa_circ_0065216	hsa-miR-6769b-3p	153	-25.11	153	-25.11	1292	21	22
hsa_circ_0079946	hsa-miR-6799-5p	153	-25.11	153	-25.11	1688	20	1187
hsa_circ_0087297	hsa-miR-4508	303	-48.82	153	-25.11	1451	17	766 1360
hsa_circ_0009169	hsa-miR-6749-3p	305	-47.37	154	-25.11	14862	21	7712 14217
hsa_circ_0005798	hsa-miR-5189-5p	453	-73.74	155	-25.11	8428	24	7041 1262 4143
hsa_circ_0030920	hsa-miR-5194	155	-25.11	155	-25.11	21696	22	15360
hsa_circ_0057974	hsa-miR-7160-5p	156	-25.11	156	-25.11	649	21	203
hsa_circ_0057976	hsa-miR-7160-5p	156	-25.11	156	-25.11	1148	21	203
hsa_circ_0048738	hsa-miR-6811-5p	157	-25.11	157	-25.11	2947	22	1598
hsa_circ_0086198	hsa-miR-4435	450	-67.51	157	-25.11	237262	22	161291 95562 208881
hsa_circ_0090735	hsa-miR-6889-3p	157	-25.11	157	-25.11	5240	20	3925
hsa_circ_0006329	hsa-miR-4738-3p	158	-25.11	158	-25.11	16176	22	8051
hsa_circ_0024979	hsa-miR-3132	316	-48.75	158	-25.11	1875	24	1699 1811
hsa_circ_0009493	hsa-miR-2276-5p	159	-25.11	159	-25.11	2843	22	1319
hsa_circ_0067391	hsa-miR-6726-3p	159	-25.11	159	-25.11	4197	20	3253
hsa_circ_0085355	hsa-miR-6741-5p	159	-25.11	159	-25.11	1856	22	1025
hsa_circ_0009169	hsa-miR-6742-5p	160	-25.11	160	-25.11	14862	22	11068
hsa_circ_0074638	hsa-miR-4267	160	-25.11	160	-25.11	149	16	9
hsa_circ_0046489	hsa-miR-1976	161	-25.11	161	-25.11	1571	20	832
hsa_circ_0043337	hsa-miR-5193	320	-47.7	162	-25.11	2923	22	171 884
hsa_circ_0001693	hsa-miR-4478	762	-117.18	163	-25.11	11493	17	4323 2859 1142 10242 10376
hsa_circ_0023227	hsa-miR-5196-3p	169	-25.11	169	-25.11	2361	21	2101
hsa_circ_0086198	hsa-miR-8087	794	-113.23	172	-25.11	237262	23	53102 52970 125344 210819 166339
hsa_circ_0054925	hsa-miR-6500-5p	173	-25.11	173	-25.11	991	24	682
hsa_circ_0054926	hsa-miR-6500-5p	173	-25.11	173	-25.11	1464	24	1155
hsa_circ_0003918	hsa-miR-3128	177	-25.11	177	-25.11	26823	23	17383
hsa_circ_0001693	hsa-miR-6766-5p	299	-46.63	150	-25.12	11493	24	6495 7907
hsa_circ_0035083	hsa-miR-5189-5p	150	-25.12	150	-25.12	2346	24	1815
hsa_circ_0038720	hsa-miR-3937	151	-25.12	151	-25.12	867	23	171
hsa_circ_0086198	hsa-miR-10401-3p	445	-72.33	151	-25.12	237262	21	31588 31127 25695
hsa_circ_0091992	hsa-miR-1915-3p	151	-25.12	151	-25.12	1957	20	751
hsa_circ_0027184	hsa-miR-3085-5p	152	-25.12	152	-25.12	2583	25	232
hsa_circ_0061928	hsa-miR-3197	295	-45.66	152	-25.12	6318	23	1778 3938
hsa_circ_0025247	hsa-miR-10394-5p	153	-25.12	153	-25.12	1888	24	455
hsa_circ_0030920	hsa-miR-1296-5p	296	-47.38	153	-25.12	21696	22	11492 3888
hsa_circ_0076206	hsa-miR-4498	153	-25.12	153	-25.12	1290	22	623
hsa_circ_0009169	hsa-miR-7977	302	-48.43	154	-25.12	14862	18	9463 12767
hsa_circ_0023668	hsa-miR-3194-3p	154	-25.12	154	-25.12	4016	22	3043
hsa_circ_0028364	hsa-miR-6871-3p	154	-25.12	154	-25.12	5919	22	3662
hsa_circ_0043878	hsa-miR-3175	154	-25.12	154	-25.12	3782	22	2744
hsa_circ_0048212	hsa-miR-1915-3p	448	-73.91	154	-25.12	3101	20	2801 2037 1933
hsa_circ_0068093	hsa-miR-6743-3p	154	-25.12	154	-25.12	1307	23	505
hsa_circ_0090679	hsa-miR-148b-5p	154	-25.12	154	-25.12	9136	22	1182
hsa_circ_0090686	hsa-miR-148b-5p	154	-25.12	154	-25.12	8883	22	1182
hsa_circ_0090735	hsa-miR-148b-5p	154	-25.12	154	-25.12	5240	22	1182
hsa_circ_0090767	hsa-miR-148b-5p	154	-25.12	154	-25.12	1695	22	1182
hsa_circ_0023668	hsa-miR-4733-5p	155	-25.12	155	-25.12	4016	22	266
hsa_circ_0036812	hsa-miR-6870-3p	155	-25.12	155	-25.12	6281	22	2698
hsa_circ_0063877	hsa-miR-6075	155	-25.12	155	-25.12	1310	21	435
hsa_circ_0086198	hsa-miR-548v	155	-25.12	155	-25.12	237262	22	229856
hsa_circ_0086198	hsa-miR-4687-3p	449	-70.02	155	-25.12	237262	21	50259 90168 18894
hsa_circ_0032475	hsa-miR-1202	156	-25.12	156	-25.12	897	21	220
hsa_circ_0048212	hsa-miR-122-5p	307	-46.68	157	-25.12	3101	22	705 1857
hsa_circ_0058908	hsa-miR-515-5p	303	-48.94	157	-25.12	62442	24	60761 19095
hsa_circ_0048469	hsa-miR-6129	158	-25.12	158	-25.12	590	19	294
hsa_circ_0086198	hsa-miR-3170	608	-95.31	159	-25.12	237262	22	139595 106590 154040 80770
hsa_circ_0030920	hsa-miR-3059-5p	160	-25.12	160	-25.12	21696	24	5522
hsa_circ_0086198	hsa-miR-5699-3p	1085	-156.71	160	-25.12	237262	22	100566 99247 133251 136324 205423 162653 73675
hsa_circ_0036812	hsa-miR-3714	161	-25.12	161	-25.12	6281	22	5192
hsa_circ_0082722	hsa-miR-4700-5p	449	-67.05	161	-25.12	5368	22	475 3929 5227
hsa_circ_0000400	hsa-miR-4757-5p	317	-48.77	162	-25.12	55536	23	1710 13716
hsa_circ_0090679	hsa-miR-3667-3p	311	-45.84	163	-25.12	9136	22	1408 3651
hsa_circ_0090686	hsa-miR-3667-3p	311	-45.84	163	-25.12	8883	22	1408 3651
hsa_circ_0090735	hsa-miR-3667-3p	311	-45.84	163	-25.12	5240	22	1408 3651
hsa_circ_0090767	hsa-miR-3667-3p	163	-25.12	163	-25.12	1695	22	1408
hsa_circ_0032475	hsa-miR-9851-5p	164	-25.12	164	-25.12	897	22	358
hsa_circ_0059413	hsa-miR-3681-5p	166	-25.12	166	-25.12	5151	22	783
hsa_circ_0078822	hsa-miR-373-3p	494	-69.62	166	-25.12	20770	23	3004 6561 11277
hsa_circ_0083181	hsa-miR-4742-5p	464	-71.44	167	-25.12	52259	23	41516 29147 30156
hsa_circ_0070321	hsa-miR-4647	170	-25.12	170	-25.12	4486	23	3851
hsa_circ_0012565	hsa-miR-6721-5p	150	-25.13	150	-25.13	1059	23	744
hsa_circ_0070787	hsa-miR-3130-3p	150	-25.13	150	-25.13	1048	21	588
hsa_circ_0070791	hsa-miR-3130-3p	150	-25.13	150	-25.13	637	21	177
hsa_circ_0081099	hsa-miR-1229-3p	150	-25.13	150	-25.13	765	23	159
hsa_circ_0088788	hsa-miR-3692-5p	150	-25.13	150	-25.13	823	24	584
hsa_circ_0078593	hsa-miR-6849-3p	151	-25.13	151	-25.13	1876	22	1533
hsa_circ_0090602	hsa-miR-6804-5p	151	-25.13	151	-25.13	2459	21	156
hsa_circ_0009169	hsa-miR-532-3p	152	-25.13	152	-25.13	14862	22	7710
hsa_circ_0021662	hsa-miR-6799-5p	152	-25.13	152	-25.13	1351	20	1167
hsa_circ_0022698	hsa-miR-4443	152	-25.13	152	-25.13	2592	17	1797
hsa_circ_0022700	hsa-miR-4443	152	-25.13	152	-25.13	2403	17	1608
hsa_circ_0057427	hsa-miR-1915-3p	299	-47.4	152	-25.13	2304	20	857 2198
hsa_circ_0058287	hsa-miR-7156-3p	152	-25.13	152	-25.13	993	23	580
hsa_circ_0003354	hsa-miR-4728-5p	153	-25.13	153	-25.13	548	23	116
hsa_circ_0060119	hsa-miR-5100	153	-25.13	153	-25.13	1245	22	655
hsa_circ_0080140	hsa-miR-4632-5p	153	-25.13	153	-25.13	172	23	1
hsa_circ_0000218	hsa-miR-4741	446	-67.29	154	-25.13	70570	23	44640 53728 45485
hsa_circ_0043878	hsa-miR-6729-3p	154	-25.13	154	-25.13	3782	21	1099
hsa_circ_0062444	hsa-miR-5006-5p	154	-25.13	154	-25.13	4291	21	3088
hsa_circ_0067738	hsa-miR-1307-3p	154	-25.13	154	-25.13	839	22	625
hsa_circ_0022698	hsa-miR-6769a-5p	155	-25.13	155	-25.13	2592	21	2433
hsa_circ_0022700	hsa-miR-6769a-5p	155	-25.13	155	-25.13	2403	21	2244
hsa_circ_0067391	hsa-miR-210-5p	155	-25.13	155	-25.13	4197	22	654
hsa_circ_0009493	hsa-miR-211-3p	308	-48.9	156	-25.13	2843	21	1816 2302
hsa_circ_0028364	hsa-miR-6760-5p	156	-25.13	156	-25.13	5919	23	36
hsa_circ_0041804	hsa-miR-6747-5p	306	-48.78	156	-25.13	3990	24	1907 3902
hsa_circ_0043296	hsa-miR-3714	156	-25.13	156	-25.13	2131	22	513
hsa_circ_0078822	hsa-miR-6720-3p	458	-68.64	156	-25.13	20770	22	16086 15113 8066
hsa_circ_0000400	hsa-miR-6774-5p	299	-48.41	157	-25.13	55536	25	20693 52004
hsa_circ_0025102	hsa-miR-8064	157	-25.13	157	-25.13	2086	20	112
hsa_circ_0058908	hsa-miR-4650-5p	452	-66.61	157	-25.13	62442	19	32394 54104 7633
hsa_circ_0053987	hsa-miR-4674	158	-25.13	158	-25.13	1754	21	1698
hsa_circ_0056834	hsa-miR-320a-5p	158	-25.13	158	-25.13	907	22	157
hsa_circ_0090679	hsa-miR-6742-3p	158	-25.13	158	-25.13	9136	20	442
hsa_circ_0090686	hsa-miR-6742-3p	158	-25.13	158	-25.13	8883	20	442
hsa_circ_0090735	hsa-miR-6742-3p	158	-25.13	158	-25.13	5240	20	442
hsa_circ_0090767	hsa-miR-6742-3p	158	-25.13	158	-25.13	1695	20	442
hsa_circ_0034755	hsa-miR-6874-5p	160	-25.13	160	-25.13	1927	23	642
hsa_circ_0041804	hsa-miR-544b	160	-25.13	160	-25.13	3990	22	366
hsa_circ_0058908	hsa-miR-6757-3p	316	-46.8	160	-25.13	62442	22	47005 52625
hsa_circ_0075695	hsa-miR-129-1-3p	160	-25.13	160	-25.13	15118	22	979
hsa_circ_0051424	hsa-miR-3173-3p	161	-25.13	161	-25.13	805	22	599
hsa_circ_0009169	hsa-miR-6805-5p	162	-25.13	162	-25.13	14862	22	2479
hsa_circ_0044067	hsa-miR-6734-3p	162	-25.13	162	-25.13	1624	23	1086
hsa_circ_0057427	hsa-miR-3691-3p	164	-25.13	164	-25.13	2304	22	18
hsa_circ_0057437	hsa-miR-3691-3p	164	-25.13	164	-25.13	1926	22	18
hsa_circ_0057442	hsa-miR-3691-3p	164	-25.13	164	-25.13	1080	22	18
hsa_circ_0057443	hsa-miR-3691-3p	164	-25.13	164	-25.13	1026	22	18
hsa_circ_0057444	hsa-miR-3691-3p	164	-25.13	164	-25.13	711	22	18
hsa_circ_0057451	hsa-miR-3691-3p	164	-25.13	164	-25.13	252	22	18
hsa_circ_0056834	hsa-miR-4717-3p	165	-25.13	165	-25.13	907	21	530
hsa_circ_0059079	hsa-miR-6874-5p	165	-25.13	165	-25.13	3281	23	2955
hsa_circ_0054949	hsa-miR-4738-3p	166	-25.13	166	-25.13	2355	22	608
hsa_circ_0054954	hsa-miR-4738-3p	166	-25.13	166	-25.13	1673	22	608
hsa_circ_0062444	hsa-miR-320a-5p	327	-48.02	166	-25.13	4291	22	132 518
hsa_circ_0086198	hsa-let-7c-5p	964	-133.47	169	-25.13	237262	22	20425 17998 21238 206452 2756 183248
hsa_circ_0086198	hsa-miR-212-5p	1923	-260.04	170	-25.13	237262	23	181923 114619 78601 70109 102575 134039 157455 172435 139962 159358 175464 116628
hsa_circ_0053153	hsa-miR-12128	295	-47.94	150	-25.14	2449	26	1603 747
hsa_circ_0051538	hsa-miR-6084	297	-48.53	151	-25.14	1186	20	344 169
hsa_circ_0015497	hsa-miR-3150a-3p	152	-25.14	152	-25.14	2829	22	1174
hsa_circ_0015500	hsa-miR-3150a-3p	152	-25.14	152	-25.14	2635	22	980
hsa_circ_0059079	hsa-miR-6511b-5p	152	-25.14	152	-25.14	3281	24	1165
hsa_circ_0083181	hsa-miR-378a-3p	587	-89.3	152	-25.14	52259	22	23350 6245 16613 23739
hsa_circ_0010865	hsa-miR-942-3p	153	-25.14	153	-25.14	958	22	312
hsa_circ_0015497	hsa-miR-6746-5p	153	-25.14	153	-25.14	2829	22	311
hsa_circ_0015500	hsa-miR-6746-5p	153	-25.14	153	-25.14	2635	22	117
hsa_circ_0019272	hsa-miR-339-5p	153	-25.14	153	-25.14	1650	23	745
hsa_circ_0059079	hsa-miR-6877-5p	153	-25.14	153	-25.14	3281	22	944
hsa_circ_0003918	hsa-miR-5000-3p	154	-25.14	154	-25.14	26823	22	10597
hsa_circ_0024979	hsa-miR-6815-5p	155	-25.14	155	-25.14	1875	23	1755
hsa_circ_0063936	hsa-miR-2392	155	-25.14	155	-25.14	2583	20	2466
hsa_circ_0000218	hsa-miR-1260a	463	-70.98	156	-25.14	70570	18	695 62318 18318
hsa_circ_0078822	hsa-miR-6757-5p	604	-87.19	156	-25.14	20770	22	11637 5988 4138 19153
hsa_circ_0086198	hsa-miR-4683	299	-48.13	156	-25.14	237262	23	234742 7552
hsa_circ_0053938	hsa-miR-6807-3p	157	-25.14	157	-25.14	855	23	809
hsa_circ_0058908	hsa-miR-22-3p	157	-25.14	157	-25.14	62442	22	33692
hsa_circ_0083181	hsa-miR-3922-3p	765	-109.13	157	-25.14	52259	22	24227 12749 12918 14252 51773
hsa_circ_0082191	hsa-miR-6812-5p	158	-25.14	158	-25.14	6570	25	4707
hsa_circ_0082741	hsa-miR-6808-5p	158	-25.14	158	-25.14	950	22	13
hsa_circ_0083181	hsa-miR-6881-5p	158	-25.14	158	-25.14	52259	22	46267
hsa_circ_0000218	hsa-miR-6862-5p	778	-117.19	159	-25.14	70570	22	68668 7517 55885 54537 52830
hsa_circ_0036212	hsa-miR-6511a-5p	470	-67.53	159	-25.14	19430	23	7804 3240 12741
hsa_circ_0001693	hsa-miR-550a-5p	459	-68.8	160	-25.14	11493	23	1453 6733 7253
hsa_circ_0003918	hsa-miR-483-5p	160	-25.14	160	-25.14	26823	22	9220
hsa_circ_0003918	hsa-miR-320a-5p	320	-47.7	160	-25.14	26823	22	4066 23923
hsa_circ_0058908	hsa-miR-4704-3p	160	-25.14	160	-25.14	62442	22	20716
hsa_circ_0067391	hsa-miR-6738-5p	161	-25.14	161	-25.14	4197	23	1691
hsa_circ_0000400	hsa-miR-6805-3p	1413	-193.93	162	-25.14	55536	23	8362 44715 7395 12865 21599 45069 3697 34840 41818
hsa_circ_0038122	hsa-miR-324-5p	162	-25.14	162	-25.14	1255	22	605
hsa_circ_0043878	hsa-miR-4526	162	-25.14	162	-25.14	3782	22	2996
hsa_circ_0051442	hsa-miR-509-5p	162	-25.14	162	-25.14	660	21	230
hsa_circ_0026688	hsa-miR-5189-5p	163	-25.14	163	-25.14	1501	24	200
hsa_circ_0038122	hsa-miR-6885-3p	163	-25.14	163	-25.14	1255	21	838
hsa_circ_0036212	hsa-miR-6791-3p	794	-122.03	167	-25.14	19430	21	2797 11799 12784 12452 14729
hsa_circ_0053153	hsa-miR-3126-5p	322	-46.7	168	-25.14	2449	22	502 1655
hsa_circ_0076206	hsa-miR-6768-5p	168	-25.14	168	-25.14	1290	23	1013
hsa_circ_0000400	hsa-miR-4653-5p	170	-25.14	170	-25.14	55536	22	36419
hsa_circ_0035676	hsa-miR-335-3p	171	-25.14	171	-25.14	4787	22	2680
hsa_circ_0035695	hsa-miR-335-3p	171	-25.14	171	-25.14	3669	22	2680
hsa_circ_0035701	hsa-miR-335-3p	171	-25.14	171	-25.14	3192	22	2680
hsa_circ_0023083	hsa-miR-6762-3p	150	-25.15	150	-25.15	629	23	193
hsa_circ_0050597	hsa-miR-6737-5p	151	-25.15	151	-25.15	1491	21	1335
hsa_circ_0000218	hsa-miR-3190-5p	152	-25.15	152	-25.15	70570	20	21427
hsa_circ_0017492	hsa-miR-6850-3p	152	-25.15	152	-25.15	1139	20	335
hsa_circ_0084903	hsa-miR-6877-3p	153	-25.15	153	-25.15	4051	21	146
hsa_circ_0084913	hsa-miR-6877-3p	153	-25.15	153	-25.15	2489	21	146
hsa_circ_0063440	hsa-miR-6804-3p	154	-25.15	154	-25.15	1698	22	1502
hsa_circ_0063440	hsa-miR-6847-5p	155	-25.15	155	-25.15	1698	23	1626
hsa_circ_0075695	hsa-miR-4732-5p	156	-25.15	156	-25.15	15118	23	7903
hsa_circ_0075944	hsa-miR-6766-5p	156	-25.15	156	-25.15	1243	24	860
hsa_circ_0036810	hsa-miR-4494	157	-25.15	157	-25.15	334	22	272
hsa_circ_0036811	hsa-miR-4494	157	-25.15	157	-25.15	1207	22	272
hsa_circ_0036812	hsa-miR-4494	157	-25.15	157	-25.15	6281	22	272
hsa_circ_0053206	hsa-miR-5001-5p	157	-25.15	157	-25.15	3160	24	530
hsa_circ_0043878	hsa-miR-4673	158	-25.15	158	-25.15	3782	22	1674
hsa_circ_0084729	hsa-miR-4268	158	-25.15	158	-25.15	4871	21	3430
hsa_circ_0000973	hsa-miR-4715-3p	159	-25.15	159	-25.15	3590	23	770
hsa_circ_0008108	hsa-miR-7154-3p	159	-25.15	159	-25.15	863	20	509
hsa_circ_0074035	hsa-miR-150-3p	314	-49.68	159	-25.15	1413	22	1196 431
hsa_circ_0019272	hsa-miR-5193	160	-25.15	160	-25.15	1650	22	284
hsa_circ_0086198	hsa-miR-4324	160	-25.15	160	-25.15	237262	20	141775
hsa_circ_0018166	hsa-miR-483-3p	161	-25.15	161	-25.15	3066	21	2190
hsa_circ_0058908	hsa-miR-4667-3p	619	-91	161	-25.15	62442	21	35473 6694 46147 19499
hsa_circ_0059079	hsa-miR-3972	164	-25.15	164	-25.15	3281	22	1375
hsa_circ_0008108	hsa-miR-3116	165	-25.15	165	-25.15	863	22	507
hsa_circ_0039809	hsa-miR-3169	169	-25.15	169	-25.15	3541	22	3138
hsa_circ_0001693	hsa-miR-6870-3p	172	-25.15	172	-25.15	11493	22	3807
hsa_circ_0023668	hsa-miR-4517	174	-25.15	174	-25.15	4016	25	1748
hsa_circ_0086198	hsa-miR-26a-1-3p	499	-66.07	176	-25.15	237262	22	139927 208390 8467
hsa_circ_0059079	hsa-miR-6751-5p	150	-25.16	150	-25.16	3281	23	2519
hsa_circ_0081143	hsa-miR-6764-5p	150	-25.16	150	-25.16	1224	22	1052
hsa_circ_0034479	hsa-miR-6762-3p	151	-25.16	151	-25.16	4491	23	1960
hsa_circ_0070321	hsa-miR-1224-5p	151	-25.16	151	-25.16	4486	19	3923
hsa_circ_0088789	hsa-miR-4690-5p	151	-25.16	151	-25.16	768	22	331
hsa_circ_0082722	hsa-miR-4665-5p	302	-48.71	152	-25.16	5368	23	4326 4161
hsa_circ_0043878	hsa-miR-6133	153	-25.16	153	-25.16	3782	19	981
hsa_circ_0063440	hsa-miR-665	153	-25.16	153	-25.16	1698	20	667
hsa_circ_0075944	hsa-miR-1291	153	-25.16	153	-25.16	1243	24	232
hsa_circ_0081498	hsa-miR-301b-5p	153	-25.16	153	-25.16	2559	22	1574
hsa_circ_0086198	hsa-miR-4717-3p	896	-129.55	153	-25.16	237262	21	96270 56417 56401 164763 72215 86608
hsa_circ_0000400	hsa-miR-1256	154	-25.16	154	-25.16	55536	22	30
hsa_circ_0010233	hsa-miR-34a-5p	154	-25.16	154	-25.16	782	22	19
hsa_circ_0043337	hsa-miR-6806-3p	154	-25.16	154	-25.16	2923	22	1877
hsa_circ_0043344	hsa-miR-6806-3p	154	-25.16	154	-25.16	1514	22	136
hsa_circ_0036212	hsa-miR-6748-3p	155	-25.16	155	-25.16	19430	21	8418
hsa_circ_0001693	hsa-miR-9902	157	-25.16	157	-25.16	11493	22	530
hsa_circ_0003918	hsa-miR-4722-5p	303	-48.1	157	-25.16	26823	23	20541 21504
hsa_circ_0024671	hsa-miR-6717-5p	157	-25.16	157	-25.16	823	22	455
hsa_circ_0028364	hsa-miR-6852-5p	305	-50.04	157	-25.16	5919	21	5680 4435
hsa_circ_0078593	hsa-miR-4726-5p	306	-45.88	157	-25.16	1876	23	1524 1788
hsa_circ_0000218	hsa-miR-125b-2-3p	310	-46.92	158	-25.16	70570	22	43163 19672
hsa_circ_0003918	hsa-miR-6807-5p	306	-49.1	158	-25.16	26823	22	20580 18486
hsa_circ_0006329	hsa-miR-5088-3p	158	-25.16	158	-25.16	16176	21	4859
hsa_circ_0042003	hsa-miR-423-5p	158	-25.16	158	-25.16	2472	23	1507
hsa_circ_0062444	hsa-miR-1233-5p	160	-25.16	160	-25.16	4291	22	442
hsa_circ_0078822	hsa-miR-6847-5p	311	-49.63	160	-25.16	20770	23	18458 18892
hsa_circ_0083181	hsa-miR-2392	778	-115.41	160	-25.16	52259	20	41485 27397 34892 19234 4741
hsa_circ_0084729	hsa-miR-4420	160	-25.16	160	-25.16	4871	22	3107
hsa_circ_0078822	hsa-miR-296-3p	161	-25.16	161	-25.16	20770	22	16369
hsa_circ_0041746	hsa-miR-1911-3p	162	-25.16	162	-25.16	1919	20	931
hsa_circ_0070321	hsa-miR-23a-5p	163	-25.16	163	-25.16	4486	22	362
hsa_circ_0020058	hsa-miR-4252	318	-45.27	164	-25.16	5554	19	2488 1230
hsa_circ_0077498	hsa-miR-556-5p	315	-45.74	164	-25.16	2378	22	841 2148
hsa_circ_0039809	hsa-miR-4458	165	-25.16	165	-25.16	3541	19	1598
hsa_circ_0003918	hsa-miR-619-3p	168	-25.16	168	-25.16	26823	24	13758
hsa_circ_0078822	hsa-miR-6831-5p	481	-70.19	168	-25.16	20770	24	2038 1532 7635
hsa_circ_0085694	hsa-miR-3187-5p	168	-25.16	168	-25.16	510	23	325
hsa_circ_0058908	hsa-miR-3139	478	-70.12	169	-25.16	62442	23	60866 22821 62158
hsa_circ_0058908	hsa-miR-4480	171	-25.16	171	-25.16	62442	21	20397
hsa_circ_0051257	hsa-miR-1539	291	-46.12	150	-25.17	2205	21	587 1792
hsa_circ_0053987	hsa-miR-10400-3p	150	-25.17	150	-25.17	1754	22	1699
hsa_circ_0023227	hsa-miR-8052	151	-25.17	151	-25.17	2361	22	2333
hsa_circ_0036812	hsa-miR-6893-5p	151	-25.17	151	-25.17	6281	21	4876
hsa_circ_0044067	hsa-miR-6815-5p	300	-46.98	151	-25.17	1624	23	1032 232
hsa_circ_0075695	hsa-miR-134-5p	151	-25.17	151	-25.17	15118	22	5312
hsa_circ_0090679	hsa-miR-6827-5p	297	-47.44	151	-25.17	9136	22	546 1418
hsa_circ_0090686	hsa-miR-6827-5p	297	-47.44	151	-25.17	8883	22	546 1418
hsa_circ_0090735	hsa-miR-6827-5p	297	-47.44	151	-25.17	5240	22	546 1418
hsa_circ_0090767	hsa-miR-6827-5p	297	-47.44	151	-25.17	1695	22	546 1418
hsa_circ_0068824	hsa-miR-1271-3p	152	-25.17	152	-25.17	337	22	156
hsa_circ_0003918	hsa-miR-6715a-3p	305	-48.58	153	-25.17	26823	21	15786 24048
hsa_circ_0036212	hsa-miR-449c-5p	153	-25.17	153	-25.17	19430	25	11062
hsa_circ_0078822	hsa-miR-4755-3p	885	-136.07	154	-25.17	20770	22	1225 4728 9868 7876 12690 16101
hsa_circ_0051442	hsa-miR-1260b	155	-25.17	155	-25.17	660	19	576
hsa_circ_0053206	hsa-miR-4463	155	-25.17	155	-25.17	3160	17	236
hsa_circ_0020058	hsa-miR-6081	303	-49.77	156	-25.17	5554	24	5426 1142
hsa_circ_0070321	hsa-miR-6831-5p	156	-25.17	156	-25.17	4486	24	4220
hsa_circ_0087297	hsa-miR-6864-5p	156	-25.17	156	-25.17	1451	24	46
hsa_circ_0022698	hsa-miR-3184-5p	299	-45.51	157	-25.17	2592	24	2108 2139
hsa_circ_0022700	hsa-miR-3184-5p	299	-45.51	157	-25.17	2403	24	1919 1950
hsa_circ_0042003	hsa-miR-4646-3p	157	-25.17	157	-25.17	2472	21	1033
hsa_circ_0052363	hsa-miR-4758-3p	159	-25.17	159	-25.17	1357	23	417
hsa_circ_0072744	hsa-miR-10401-5p	159	-25.17	159	-25.17	888	20	628
hsa_circ_0072745	hsa-miR-10401-5p	159	-25.17	159	-25.17	1504	20	628
hsa_circ_0078822	hsa-miR-4284	461	-67.82	159	-25.17	20770	18	8293 14581 17451
hsa_circ_0080131	hsa-miR-6716-5p	160	-25.17	160	-25.17	3649	20	2210
hsa_circ_0080141	hsa-miR-6716-5p	160	-25.17	160	-25.17	2099	20	1688
hsa_circ_0080142	hsa-miR-6716-5p	160	-25.17	160	-25.17	2433	20	2022
hsa_circ_0010569	hsa-miR-4260	163	-25.17	163	-25.17	3897	19	2855
hsa_circ_0086198	hsa-miR-766-5p	2321	-323.02	163	-25.17	237262	22	234699 76455 126185 196348 231128 225389 22476 117209 155451 7479 55984 168773 177733 158343 158609
hsa_circ_0023417	hsa-miR-4725-5p	164	-25.17	164	-25.17	5351	21	3368
hsa_circ_0034479	hsa-miR-1273h-5p	164	-25.17	164	-25.17	4491	21	4323
hsa_circ_0038959	hsa-miR-3667-3p	164	-25.17	164	-25.17	1478	22	1308
hsa_circ_0043337	hsa-miR-3189-3p	165	-25.17	165	-25.17	2923	21	381
hsa_circ_0066837	hsa-miR-6797-5p	165	-25.17	165	-25.17	1333	25	378
hsa_circ_0030920	hsa-miR-4766-5p	166	-25.17	166	-25.17	21696	21	12437
hsa_circ_0083181	hsa-miR-3064-3p	166	-25.17	166	-25.17	52259	23	11757
hsa_circ_0083181	hsa-miR-629-3p	320	-48.42	167	-25.17	52259	22	22017 25687
hsa_circ_0086198	hsa-miR-378j	169	-25.17	169	-25.17	237262	19	70660
hsa_circ_0084729	hsa-miR-6894-5p	150	-25.18	150	-25.18	4871	24	566
hsa_circ_0032570	hsa-miR-885-3p	151	-25.18	151	-25.18	882	22	815
hsa_circ_0078822	hsa-miR-3937	300	-46.81	152	-25.18	20770	23	17919 18673
hsa_circ_0036929	hsa-miR-6763-3p	153	-25.18	153	-25.18	502	21	57
hsa_circ_0036935	hsa-miR-6763-3p	153	-25.18	153	-25.18	1535	21	1090
hsa_circ_0053206	hsa-miR-885-3p	294	-46.05	153	-25.18	3160	22	670 2603
hsa_circ_0089378	hsa-miR-10394-5p	153	-25.18	153	-25.18	1441	24	1393
hsa_circ_0042003	hsa-miR-6815-5p	154	-25.18	154	-25.18	2472	23	33
hsa_circ_0062444	hsa-miR-1913	305	-45.78	154	-25.18	4291	22	3990 936
hsa_circ_0086198	hsa-miR-1193	1022	-152.93	154	-25.18	237262	23	234399 103028 59252 68678 160045 234847 222876
hsa_circ_0030190	hsa-miR-10392-5p	155	-25.18	155	-25.18	1795	23	521
hsa_circ_0030191	hsa-miR-10392-5p	155	-25.18	155	-25.18	1970	23	696
hsa_circ_0048212	hsa-miR-324-3p	155	-25.18	155	-25.18	3101	23	2051
hsa_circ_0053153	hsa-miR-6731-5p	156	-25.18	156	-25.18	2449	22	1400
hsa_circ_0063440	hsa-miR-3622b-5p	156	-25.18	156	-25.18	1698	20	9
hsa_circ_0091992	hsa-miR-662	455	-67.97	157	-25.18	1957	21	814 663 1029
hsa_circ_0078593	hsa-miR-4647	158	-25.18	158	-25.18	1876	23	1271
hsa_circ_0083181	hsa-miR-6838-3p	459	-70.21	158	-25.18	52259	20	16985 6840 20679
hsa_circ_0052363	hsa-miR-617	159	-25.18	159	-25.18	1357	22	373
hsa_circ_0086198	hsa-miR-5189-3p	463	-69.63	159	-25.18	237262	21	51265 137920 67591
hsa_circ_0048212	hsa-miR-3176	160	-25.18	160	-25.18	3101	19	947
hsa_circ_0081143	hsa-miR-5587-5p	160	-25.18	160	-25.18	1224	18	739
hsa_circ_0081148	hsa-miR-5587-5p	160	-25.18	160	-25.18	810	18	595
hsa_circ_0086198	hsa-miR-7156-5p	777	-120.38	160	-25.18	237262	23	147239 17276 229201 179710 13936
hsa_circ_0033383	hsa-miR-939-3p	161	-25.18	161	-25.18	806	21	565
hsa_circ_0043337	hsa-miR-6808-5p	310	-49.99	162	-25.18	2923	22	1616 2199
hsa_circ_0053206	hsa-miR-6766-5p	305	-48.72	162	-25.18	3160	24	1658 2350
hsa_circ_0058908	hsa-miR-574-3p	318	-48.1	162	-25.18	62442	22	38385 36488
hsa_circ_0057033	hsa-miR-4667-3p	164	-25.18	164	-25.18	1267	21	722
hsa_circ_0070083	hsa-miR-6832-3p	164	-25.18	164	-25.18	8794	20	730
hsa_circ_0086198	hsa-miR-4793-3p	3887	-560.23	164	-25.18	237262	23	52221 29366 1742 51360 36639 43952 55324 66333 95332 100112 108016 166168 173532 189504 190595 194583 206257 43430 34399 108680 159532 20389 54145 35942 103882
hsa_circ_0051442	hsa-miR-431-5p	167	-25.18	167	-25.18	660	21	188
hsa_circ_0058908	hsa-miR-513b-5p	325	-46.27	168	-25.18	62442	22	39700 46261
hsa_circ_0079210	hsa-miR-1322	169	-25.18	169	-25.18	287	19	12
hsa_circ_0030920	hsa-miR-6830-3p	328	-49.62	170	-25.18	21696	23	14347 13658
hsa_circ_0086198	hsa-miR-197-3p	651	-93.9	170	-25.18	237262	22	26729 100416 113288 86238
hsa_circ_0070083	hsa-miR-6758-5p	171	-25.18	171	-25.18	8794	23	8723
hsa_circ_0053206	hsa-miR-4433b-5p	150	-25.19	150	-25.19	3160	21	635
hsa_circ_0001273	hsa-miR-6735-5p	151	-25.19	151	-25.19	786	25	209
hsa_circ_0018166	hsa-miR-370-3p	151	-25.19	151	-25.19	3066	22	1015
hsa_circ_0036212	hsa-miR-6759-5p	151	-25.19	151	-25.19	19430	22	18250
hsa_circ_0084903	hsa-miR-4768-3p	151	-25.19	151	-25.19	4051	20	3612
hsa_circ_0057427	hsa-miR-4292	152	-25.19	152	-25.19	2304	18	1532
hsa_circ_0057437	hsa-miR-4292	152	-25.19	152	-25.19	1926	18	1532
hsa_circ_0062444	hsa-miR-2278	152	-25.19	152	-25.19	4291	22	1234
hsa_circ_0022698	hsa-miR-4687-5p	302	-45.31	153	-25.19	2592	22	1666 1478
hsa_circ_0022700	hsa-miR-4687-5p	302	-45.31	153	-25.19	2403	22	1477 1289
hsa_circ_0031387	hsa-miR-6754-5p	153	-25.19	153	-25.19	476	22	354
hsa_circ_0041183	hsa-miR-6878-3p	153	-25.19	153	-25.19	1570	21	546
hsa_circ_0043337	hsa-miR-4492	585	-93.64	153	-25.19	2923	17	684 1585 1672 672
hsa_circ_0065796	hsa-miR-6867-3p	153	-25.19	153	-25.19	1911	21	85
hsa_circ_0038122	hsa-miR-3192-5p	154	-25.19	154	-25.19	1255	23	400
hsa_circ_0083181	hsa-miR-4486	591	-92.25	154	-25.19	52259	17	47518 45977 34075 34252
hsa_circ_0000218	hsa-miR-5190	452	-70.83	155	-25.19	70570	21	3070 32934 6059
hsa_circ_0026688	hsa-miR-9851-5p	155	-25.19	155	-25.19	1501	22	1441
hsa_circ_0083181	hsa-miR-9851-3p	594	-94.15	155	-25.19	52259	22	30057 38209 3027 19209
hsa_circ_0023227	hsa-miR-1909-3p	156	-25.19	156	-25.19	2361	22	467
hsa_circ_0076001	hsa-miR-6808-5p	156	-25.19	156	-25.19	5572	22	1142
hsa_circ_0086198	hsa-miR-7855-5p	916	-132.21	156	-25.19	237262	22	73749 96327 96266 125887 174472 227982
hsa_circ_0058908	hsa-miR-501-3p	308	-45.41	158	-25.19	62442	22	52280 57861
hsa_circ_0000400	hsa-miR-12125	626	-90.68	159	-25.19	55536	22	22517 24300 49443 44638
hsa_circ_0039809	hsa-let-7b-5p	161	-25.19	161	-25.19	3541	22	1595
hsa_circ_0086198	hsa-miR-2277-3p	313	-45.79	161	-25.19	237262	21	236849 156866
hsa_circ_0006329	hsa-miR-1296-3p	162	-25.19	162	-25.19	16176	22	879
hsa_circ_0075942	hsa-miR-5682	162	-25.19	162	-25.19	3316	22	952
hsa_circ_0021008	hsa-miR-3934-3p	163	-25.19	163	-25.19	2282	22	380
hsa_circ_0061928	hsa-miR-7112-3p	163	-25.19	163	-25.19	6318	23	2946
hsa_circ_0090679	hsa-miR-6855-5p	475	-70.3	163	-25.19	9136	25	5723 5812 8975
hsa_circ_0090686	hsa-miR-6855-5p	326	-47.52	163	-25.19	8883	25	5723 5812
hsa_circ_0086198	hsa-miR-552-3p	330	-47.27	171	-25.19	237262	21	38369 93310
hsa_circ_0058908	hsa-miR-6773-5p	294	-45.75	150	-25.2	62442	23	13305 24175
hsa_circ_0012756	hsa-miR-6735-5p	151	-25.2	151	-25.2	861	25	630
hsa_circ_0012757	hsa-miR-6735-5p	151	-25.2	151	-25.2	953	25	630
hsa_circ_0017492	hsa-miR-423-5p	151	-25.2	151	-25.2	1139	23	807
hsa_circ_0018166	hsa-miR-2861	151	-25.2	151	-25.2	3066	19	1022
hsa_circ_0061928	hsa-miR-6870-5p	301	-48.03	151	-25.2	6318	19	2976 3546
hsa_circ_0021239	hsa-miR-518c-5p	152	-25.2	152	-25.2	757	23	291
hsa_circ_0059413	hsa-miR-604	152	-25.2	152	-25.2	5151	19	606
hsa_circ_0062444	hsa-miR-3191-3p	152	-25.2	152	-25.2	4291	23	2117
hsa_circ_0078822	hsa-miR-6736-5p	735	-112.23	152	-25.2	20770	21	18571 859 5666 7759 13999
hsa_circ_0020058	hsa-miR-490-3p	154	-25.2	154	-25.2	5554	22	4250
hsa_circ_0039501	hsa-miR-4530	299	-45.55	154	-25.2	1068	18	199 917
hsa_circ_0090679	hsa-miR-12115	605	-93.75	155	-25.2	9136	24	6149 3692 7771 3543
hsa_circ_0090686	hsa-miR-12115	605	-93.75	155	-25.2	8883	24	6149 3692 7771 3543
hsa_circ_0000937	hsa-miR-12115	156	-25.2	156	-25.2	1059	24	498
hsa_circ_0009493	hsa-miR-5693	156	-25.2	156	-25.2	2843	22	1196
hsa_circ_0051227	hsa-miR-12115	156	-25.2	156	-25.2	538	24	498
hsa_circ_0051230	hsa-miR-12115	156	-25.2	156	-25.2	162	24	122
hsa_circ_0082150	hsa-miR-376c-5p	156	-25.2	156	-25.2	285	21	241
hsa_circ_0000218	hsa-miR-4746-3p	157	-25.2	157	-25.2	70570	21	23336
hsa_circ_0065370	hsa-miR-6720-5p	304	-50.35	157	-25.2	2688	23	722 475
hsa_circ_0003918	hsa-miR-4425	158	-25.2	158	-25.2	26823	22	18505
hsa_circ_0014497	hsa-miR-6793-5p	159	-25.2	159	-25.2	551	22	402
hsa_circ_0091716	hsa-miR-6772-5p	159	-25.2	159	-25.2	2571	22	2014
hsa_circ_0049346	hsa-miR-7703	160	-25.2	160	-25.2	449	23	30
hsa_circ_0049347	hsa-miR-7703	160	-25.2	160	-25.2	627	23	30
hsa_circ_0049348	hsa-miR-7703	160	-25.2	160	-25.2	800	23	30
hsa_circ_0049349	hsa-miR-7703	160	-25.2	160	-25.2	1114	23	30
hsa_circ_0049350	hsa-miR-7703	160	-25.2	160	-25.2	1395	23	30
hsa_circ_0083350	hsa-miR-4716-3p	160	-25.2	160	-25.2	2698	22	309
hsa_circ_0086198	hsa-miR-378h	1238	-178.87	160	-25.2	237262	21	204549 134431 134393 144004 226310 167750 186786 107484
hsa_circ_0023417	hsa-miR-5002-3p	161	-25.2	161	-25.2	5351	21	1674
hsa_circ_0053906	hsa-miR-3137	162	-25.2	162	-25.2	2430	24	1264
hsa_circ_0029590	hsa-miR-3170	163	-25.2	163	-25.2	909	22	103
hsa_circ_0000218	hsa-miR-6783-5p	627	-95.1	164	-25.2	70570	22	54028 45829 27591 34766
hsa_circ_0047871	hsa-miR-6809-3p	166	-25.2	166	-25.2	1280	21	753
hsa_circ_0035971	hsa-miR-30b-3p	167	-25.2	167	-25.2	988	22	821
hsa_circ_0086198	hsa-miR-6506-5p	471	-68.53	167	-25.2	237262	23	50689 208499 234935
hsa_circ_0090679	hsa-miR-6889-3p	326	-50.31	169	-25.2	9136	20	6594 3925
hsa_circ_0090686	hsa-miR-6889-3p	326	-50.31	169	-25.2	8883	20	6594 3925
hsa_circ_0061979	hsa-miR-3934-5p	171	-25.2	171	-25.2	2090	22	571
hsa_circ_0062444	hsa-miR-1247-3p	299	-49.39	151	-25.21	4291	24	1793 267
hsa_circ_0088789	hsa-miR-1273h-3p	151	-25.21	151	-25.21	768	22	729
hsa_circ_0041804	hsa-miR-216a-3p	153	-25.21	153	-25.21	3990	22	171
hsa_circ_0043337	hsa-miR-4674	303	-47.46	153	-25.21	2923	21	553 201
hsa_circ_0043337	hsa-miR-6861-5p	153	-25.21	153	-25.21	2923	22	1857
hsa_circ_0043344	hsa-miR-6861-5p	153	-25.21	153	-25.21	1514	22	116
hsa_circ_0079222	hsa-miR-6790-5p	153	-25.21	153	-25.21	1512	23	495
hsa_circ_0082191	hsa-miR-10398-5p	154	-25.21	154	-25.21	6570	21	2880
hsa_circ_0032575	hsa-miR-4435	155	-25.21	155	-25.21	1407	22	373
hsa_circ_0053206	hsa-miR-7157-5p	155	-25.21	155	-25.21	3160	23	2326
hsa_circ_0065370	hsa-miR-6883-5p	155	-25.21	155	-25.21	2688	22	1177
hsa_circ_0080258	hsa-miR-7108-3p	155	-25.21	155	-25.21	294	20	161
hsa_circ_0090679	hsa-miR-6879-3p	155	-25.21	155	-25.21	9136	21	6104
hsa_circ_0090686	hsa-miR-6879-3p	155	-25.21	155	-25.21	8883	21	6104
hsa_circ_0001693	hsa-miR-6072	156	-25.21	156	-25.21	11493	22	24
hsa_circ_0001693	hsa-miR-6842-5p	156	-25.21	156	-25.21	11493	22	10988
hsa_circ_0041804	hsa-miR-3193	156	-25.21	156	-25.21	3990	22	2778
hsa_circ_0048738	hsa-miR-4667-3p	156	-25.21	156	-25.21	2947	21	2837
hsa_circ_0065842	hsa-miR-7154-5p	156	-25.21	156	-25.21	1037	23	39
hsa_circ_0079222	hsa-miR-7152-3p	156	-25.21	156	-25.21	1512	20	986
hsa_circ_0081498	hsa-miR-2115-5p	304	-45.36	156	-25.21	2559	22	853 68
hsa_circ_0083181	hsa-miR-765	1212	-180.59	156	-25.21	52259	21	49797 15047 47269 36051 45837 24470 51379 51937
hsa_circ_0036212	hsa-miR-1911-3p	157	-25.21	157	-25.21	19430	20	3520
hsa_circ_0076001	hsa-miR-7113-3p	157	-25.21	157	-25.21	5572	23	5434
hsa_circ_0000400	hsa-miR-2114-3p	456	-65.98	158	-25.21	55536	21	18918 23740 22506
hsa_circ_0022843	hsa-miR-1233-3p	158	-25.21	158	-25.21	1474	20	1361
hsa_circ_0022844	hsa-miR-1233-3p	158	-25.21	158	-25.21	1889	20	1776
hsa_circ_0022846	hsa-miR-1233-3p	158	-25.21	158	-25.21	2338	20	2225
hsa_circ_0053153	hsa-miR-12114	311	-49.31	158	-25.21	2449	19	2222 1824
hsa_circ_0065370	hsa-miR-432-5p	158	-25.21	158	-25.21	2688	23	707
hsa_circ_0065925	hsa-miR-5581-5p	158	-25.21	158	-25.21	1721	22	1
hsa_circ_0082722	hsa-miR-6878-3p	158	-25.21	158	-25.21	5368	21	3691
hsa_circ_0086198	hsa-miR-219a-1-3p	623	-91.06	158	-25.21	237262	22	213076 111858 236179 236588
hsa_circ_0075695	hsa-miR-663b	305	-48.89	159	-25.21	15118	22	12834 13795
hsa_circ_0082722	hsa-miR-6847-5p	159	-25.21	159	-25.21	5368	23	4335
hsa_circ_0005798	hsa-miR-6819-3p	314	-46.54	160	-25.21	8428	21	2660 4510
hsa_circ_0089608	hsa-miR-503-5p	471	-67.79	160	-25.21	2380	23	705 2286 541
hsa_circ_0000400	hsa-miR-6085	464	-72.85	161	-25.21	55536	19	35235 5110 31022
hsa_circ_0018998	hsa-miR-378b	161	-25.21	161	-25.21	457	19	234
hsa_circ_0036212	hsa-miR-3934-3p	624	-94.36	161	-25.21	19430	22	4707 119 8369 191
hsa_circ_0062091	hsa-miR-7107-3p	161	-25.21	161	-25.21	2898	27	2055
hsa_circ_0062092	hsa-miR-7107-3p	161	-25.21	161	-25.21	3197	27	2055
hsa_circ_0015497	hsa-miR-485-5p	162	-25.21	162	-25.21	2829	22	2338
hsa_circ_0015500	hsa-miR-485-5p	162	-25.21	162	-25.21	2635	22	2144
hsa_circ_0021008	hsa-miR-3184-5p	162	-25.21	162	-25.21	2282	24	311
hsa_circ_0082190	hsa-miR-4635	163	-25.21	163	-25.21	2474	21	1684
hsa_circ_0082191	hsa-miR-4635	163	-25.21	163	-25.21	6570	21	1684
hsa_circ_0086198	hsa-miR-6790-3p	611	-92.7	163	-25.21	237262	21	32212 25753 68665 163442
hsa_circ_0091992	hsa-miR-1343-3p	163	-25.21	163	-25.21	1957	22	998
hsa_circ_0044067	hsa-miR-12131	164	-25.21	164	-25.21	1624	20	306
hsa_circ_0048297	hsa-miR-4265	308	-47.02	164	-25.21	971	19	853 454
hsa_circ_0009493	hsa-miR-4700-5p	316	-49.15	165	-25.21	2843	22	1828 1257
hsa_circ_0036212	hsa-miR-7106-3p	166	-25.21	166	-25.21	19430	23	9052
hsa_circ_0081598	hsa-miR-143-5p	166	-25.21	166	-25.21	2538	22	99
hsa_circ_0036212	hsa-miR-1236-5p	167	-25.21	167	-25.21	19430	22	13724
hsa_circ_0046489	hsa-miR-3173-5p	167	-25.21	167	-25.21	1571	22	1506
hsa_circ_0060119	hsa-miR-3691-5p	168	-25.21	168	-25.21	1245	23	856
hsa_circ_0043878	hsa-miR-188-3p	317	-47.74	171	-25.21	3782	21	1279 3071
hsa_circ_0003918	hsa-miR-6788-5p	323	-46.04	174	-25.21	26823	21	5826 19243
hsa_circ_0034686	hsa-miR-21-3p	152	-25.22	152	-25.22	1786	21	1197
hsa_circ_0040242	hsa-miR-3194-5p	152	-25.22	152	-25.22	2640	21	2309
hsa_circ_0088961	hsa-miR-2392	302	-46.24	153	-25.22	2868	20	2650 647
hsa_circ_0088963	hsa-miR-2392	302	-46.24	153	-25.22	3674	20	2650 647
hsa_circ_0089826	hsa-miR-3085-5p	153	-25.22	153	-25.22	327	25	74
hsa_circ_0061928	hsa-miR-2278	154	-25.22	154	-25.22	6318	22	453
hsa_circ_0020058	hsa-miR-10526-3p	155	-25.22	155	-25.22	5554	20	5261
hsa_circ_0046129	hsa-miR-671-5p	155	-25.22	155	-25.22	411	23	335
hsa_circ_0053906	hsa-miR-6752-5p	155	-25.22	155	-25.22	2430	22	964
hsa_circ_0010569	hsa-miR-1226-5p	156	-25.22	156	-25.22	3897	26	2992
hsa_circ_0059413	hsa-miR-486-3p	156	-25.22	156	-25.22	5151	21	3791
hsa_circ_0044067	hsa-miR-933	157	-25.22	157	-25.22	1624	22	349
hsa_circ_0009346	hsa-miR-493-3p	158	-25.22	158	-25.22	642	22	586
hsa_circ_0043337	hsa-miR-508-5p	459	-71	160	-25.22	2923	23	594 2725 761
hsa_circ_0045755	hsa-miR-4713-5p	160	-25.22	160	-25.22	5075	22	3320
hsa_circ_0058594	hsa-miR-320a-5p	470	-70.9	160	-25.22	2564	22	951 359 542
hsa_circ_0060119	hsa-miR-939-3p	161	-25.22	161	-25.22	1245	21	1157
hsa_circ_0003918	hsa-miR-4747-5p	624	-90.77	163	-25.22	26823	22	19094 21952 23254 730
hsa_circ_0025778	hsa-miR-4709-3p	163	-25.22	163	-25.22	856	23	151
hsa_circ_0061928	hsa-miR-143-3p	164	-25.22	164	-25.22	6318	21	2902
hsa_circ_0058908	hsa-miR-92a-2-5p	1358	-208.73	166	-25.22	62442	22	55138 7688 29204 39271 59567 23467 21288 33074 34603
hsa_circ_0058908	hsa-miR-532-3p	755	-115.75	167	-25.22	62442	22	46914 18951 13815 33204 33515
hsa_circ_0061814	hsa-miR-3059-5p	168	-25.22	168	-25.22	940	24	432
hsa_circ_0006329	hsa-miR-617	171	-25.22	171	-25.22	16176	22	7626
hsa_circ_0048625	hsa-miR-29b-2-5p	172	-25.22	172	-25.22	229	22	142
hsa_circ_0071803	hsa-miR-4660	172	-25.22	172	-25.22	3019	23	905
hsa_circ_0071812	hsa-miR-4660	172	-25.22	172	-25.22	1447	23	905
hsa_circ_0061979	hsa-miR-5094	174	-25.22	174	-25.22	2090	22	1528
hsa_circ_0000218	hsa-miR-6774-3p	150	-25.23	150	-25.23	70570	21	3284
hsa_circ_0015497	hsa-miR-5787	150	-25.23	150	-25.23	2829	20	60
hsa_circ_0036212	hsa-miR-4533	593	-87.15	150	-25.23	19430	22	1198 6717 16323 1752
hsa_circ_0049350	hsa-miR-7160-5p	150	-25.23	150	-25.23	1395	21	1279
hsa_circ_0063877	hsa-miR-12119	150	-25.23	150	-25.23	1310	25	202
hsa_circ_0070180	hsa-miR-7106-3p	150	-25.23	150	-25.23	3132	23	2203
hsa_circ_0015497	hsa-miR-6887-5p	151	-25.23	151	-25.23	2829	23	2565
hsa_circ_0015500	hsa-miR-6887-5p	151	-25.23	151	-25.23	2635	23	2371
hsa_circ_0044067	hsa-miR-4519	741	-112.72	151	-25.23	1624	18	15 1196 263 731 966
hsa_circ_0044067	hsa-miR-6763-5p	152	-25.23	152	-25.23	1624	19	1419
hsa_circ_0058908	hsa-miR-320a-5p	152	-25.23	152	-25.23	62442	22	6771
hsa_circ_0001693	hsa-miR-3183	301	-48.94	153	-25.23	11493	22	10742 2445
hsa_circ_0038720	hsa-miR-6133	153	-25.23	153	-25.23	867	19	553
hsa_circ_0023417	hsa-miR-4466	154	-25.23	154	-25.23	5351	18	130
hsa_circ_0075942	hsa-miR-4690-5p	154	-25.23	154	-25.23	3316	22	2179
hsa_circ_0076001	hsa-miR-1227-5p	303	-50.3	154	-25.23	5572	17	3638 4165
hsa_circ_0081099	hsa-miR-711	154	-25.23	154	-25.23	765	22	229
hsa_circ_0000218	hsa-miR-4749-5p	456	-69.34	155	-25.23	70570	22	40060 27757 11035
hsa_circ_0032475	hsa-miR-4713-5p	156	-25.23	156	-25.23	897	22	385
hsa_circ_0058908	hsa-miR-4514	1044	-157.86	156	-25.23	62442	18	41091 5061 18133 40338 52432 13433 62113
hsa_circ_0036929	hsa-miR-8075	157	-25.23	157	-25.23	502	24	169
hsa_circ_0036935	hsa-miR-8075	157	-25.23	157	-25.23	1535	24	1202
hsa_circ_0082722	hsa-miR-6859-3p	157	-25.23	157	-25.23	5368	23	2990
hsa_circ_0000218	hsa-miR-767-5p	465	-70.08	158	-25.23	70570	23	62914 36132 37944
hsa_circ_0000218	hsa-miR-212-5p	315	-47.17	158	-25.23	70570	23	31438 683
hsa_circ_0039501	hsa-miR-4786-5p	158	-25.23	158	-25.23	1068	22	178
hsa_circ_0061790	hsa-miR-11401	158	-25.23	158	-25.23	2909	20	2461
hsa_circ_0061799	hsa-miR-11401	158	-25.23	158	-25.23	1516	20	1068
hsa_circ_0061800	hsa-miR-11401	158	-25.23	158	-25.23	936	20	488
hsa_circ_0023227	hsa-miR-4786-3p	159	-25.23	159	-25.23	2361	22	1446
hsa_circ_0072408	hsa-miR-6772-5p	159	-25.23	159	-25.23	1030	22	698
hsa_circ_0058908	hsa-miR-4474-3p	161	-25.23	161	-25.23	62442	22	34130
hsa_circ_0080141	hsa-miR-3064-5p	161	-25.23	161	-25.23	2099	21	810
hsa_circ_0080142	hsa-miR-3064-5p	161	-25.23	161	-25.23	2433	21	1144
hsa_circ_0006329	hsa-miR-5699-3p	162	-25.23	162	-25.23	16176	22	7902
hsa_circ_0036935	hsa-miR-6772-3p	162	-25.23	162	-25.23	1535	23	754
hsa_circ_0086198	hsa-miR-3649	313	-47.95	162	-25.23	237262	19	97251 107694
hsa_circ_0045755	hsa-miR-764	313	-48.06	163	-25.23	5075	22	4515 1003
hsa_circ_0086198	hsa-miR-4302	897	-135.47	164	-25.23	237262	18	159408 13381 114925 188488 120791 145584
hsa_circ_0000738	hsa-miR-765	165	-25.23	165	-25.23	621	21	66
hsa_circ_0035676	hsa-miR-5581-3p	165	-25.23	165	-25.23	4787	22	3103
hsa_circ_0035695	hsa-miR-5581-3p	165	-25.23	165	-25.23	3669	22	3103
hsa_circ_0035701	hsa-miR-5581-3p	165	-25.23	165	-25.23	3192	22	3103
hsa_circ_0010569	hsa-miR-544b	455	-68.26	167	-25.23	3897	22	2906 2665 1747
hsa_circ_0030920	hsa-miR-513c-5p	168	-25.23	168	-25.23	21696	22	14665
hsa_circ_0086198	hsa-miR-4764-3p	649	-92.14	169	-25.23	237262	22	43490 93192 2362 92288
hsa_circ_0086198	hsa-miR-549a-5p	654	-96.04	171	-25.23	237262	22	208599 28849 72082 63766
hsa_circ_0030920	hsa-miR-627-5p	175	-25.23	175	-25.23	21696	22	10188
hsa_circ_0000218	hsa-miR-6840-3p	1578	-259.23	151	-25.24	70570	22	7836 52765 50538 2868 4392 18619 67731 8160 37983 53741 55820
hsa_circ_0000400	hsa-miR-6731-5p	293	-46.26	151	-25.24	55536	22	296 31003
hsa_circ_0021811	hsa-miR-4688	151	-25.24	151	-25.24	1463	22	1123
hsa_circ_0042784	hsa-miR-6810-3p	151	-25.24	151	-25.24	353	23	8
hsa_circ_0051424	hsa-miR-6779-5p	151	-25.24	151	-25.24	805	21	479
hsa_circ_0054386	hsa-miR-1180-3p	151	-25.24	151	-25.24	999	22	114
hsa_circ_0078822	hsa-miR-5196-3p	302	-47.18	151	-25.24	20770	21	20114 20631
hsa_circ_0083181	hsa-miR-4271	582	-91.21	151	-25.24	52259	19	33305 49464 10236 10381
hsa_circ_0000218	hsa-miR-6871-3p	300	-45.84	152	-25.24	70570	22	12516 64762
hsa_circ_0058908	hsa-miR-371a-3p	152	-25.24	152	-25.24	62442	23	14895
hsa_circ_0000218	hsa-miR-505-3p	306	-49.45	153	-25.24	70570	22	40101 48223
hsa_circ_0039422	hsa-miR-1247-3p	153	-25.24	153	-25.24	420	24	110
hsa_circ_0083350	hsa-miR-766-3p	153	-25.24	153	-25.24	2698	22	1607
hsa_circ_0001605	hsa-miR-6852-3p	154	-25.24	154	-25.24	1600	17	295
hsa_circ_0009493	hsa-miR-6797-5p	298	-49.82	154	-25.24	2843	25	1733 2660
hsa_circ_0001273	hsa-miR-4722-5p	156	-25.24	156	-25.24	786	23	209
hsa_circ_0077498	hsa-miR-1298-3p	156	-25.24	156	-25.24	2378	21	1293
hsa_circ_0081498	hsa-miR-4747-5p	306	-48.63	156	-25.24	2559	22	2066 2339
hsa_circ_0081498	hsa-miR-6127	156	-25.24	156	-25.24	2559	19	1756
hsa_circ_0025523	hsa-miR-887-5p	157	-25.24	157	-25.24	1124	21	484
hsa_circ_0035083	hsa-miR-766-3p	313	-46.18	157	-25.24	2346	22	1853 1257
hsa_circ_0084729	hsa-miR-92a-2-5p	158	-25.24	158	-25.24	4871	22	2975
hsa_circ_0034479	hsa-miR-30b-3p	159	-25.24	159	-25.24	4491	22	3225
hsa_circ_0080131	hsa-miR-6133	299	-45.66	159	-25.24	3649	19	3133 1105
hsa_circ_0081598	hsa-miR-4745-5p	159	-25.24	159	-25.24	2538	23	1252
hsa_circ_0081602	hsa-miR-4745-5p	159	-25.24	159	-25.24	2116	23	830
hsa_circ_0086198	hsa-miR-424-5p	313	-47.41	159	-25.24	237262	22	177316 161047
hsa_circ_0003918	hsa-miR-4657	160	-25.24	160	-25.24	26823	23	7740
hsa_circ_0023417	hsa-miR-7161-3p	160	-25.24	160	-25.24	5351	28	2872
hsa_circ_0086198	hsa-miR-147a	162	-25.24	162	-25.24	237262	20	115953
hsa_circ_0077924	hsa-miR-2114-3p	164	-25.24	164	-25.24	2178	21	356
hsa_circ_0077930	hsa-miR-2114-3p	164	-25.24	164	-25.24	1833	21	356
hsa_circ_0077937	hsa-miR-2114-3p	164	-25.24	164	-25.24	695	21	356
hsa_circ_0030920	hsa-miR-6768-3p	165	-25.24	165	-25.24	21696	24	20676
hsa_circ_0036212	hsa-miR-3189-3p	608	-93.73	166	-25.24	19430	21	3993 8407 7032 9380
hsa_circ_0076001	hsa-miR-301a-5p	329	-48.92	168	-25.24	5572	22	3443 1471
hsa_circ_0078593	hsa-miR-6501-5p	322	-49.43	168	-25.24	1876	22	1417 991
hsa_circ_0010865	hsa-miR-4716-3p	169	-25.24	169	-25.24	958	22	486
hsa_circ_0086198	hsa-miR-4801	480	-67.4	170	-25.24	237262	22	74532 79042 111875
hsa_circ_0039809	hsa-miR-942-5p	339	-47.01	171	-25.24	3541	22	2839 1141
hsa_circ_0086198	hsa-miR-302a-3p	347	-47.28	179	-25.24	237262	23	56703 236101
hsa_circ_0057427	hsa-miR-7155-3p	150	-25.25	150	-25.25	2304	19	24
hsa_circ_0057437	hsa-miR-7155-3p	150	-25.25	150	-25.25	1926	19	24
hsa_circ_0057442	hsa-miR-7155-3p	150	-25.25	150	-25.25	1080	19	24
hsa_circ_0057443	hsa-miR-7155-3p	150	-25.25	150	-25.25	1026	19	24
hsa_circ_0057444	hsa-miR-7155-3p	150	-25.25	150	-25.25	711	19	24
hsa_circ_0057451	hsa-miR-7155-3p	150	-25.25	150	-25.25	252	19	24
hsa_circ_0081143	hsa-miR-711	150	-25.25	150	-25.25	1224	22	1173
hsa_circ_0001693	hsa-miR-6815-5p	152	-25.25	152	-25.25	11493	23	4173
hsa_circ_0042814	hsa-miR-1247-3p	152	-25.25	152	-25.25	1247	24	698
hsa_circ_0042815	hsa-miR-1247-3p	152	-25.25	152	-25.25	1312	24	763
hsa_circ_0051424	hsa-miR-6777-5p	152	-25.25	152	-25.25	805	23	769
hsa_circ_0063440	hsa-miR-6850-5p	152	-25.25	152	-25.25	1698	22	1012
hsa_circ_0081498	hsa-miR-3160-5p	152	-25.25	152	-25.25	2559	22	121
hsa_circ_0028255	hsa-miR-762	153	-25.25	153	-25.25	960	22	610
hsa_circ_0000218	hsa-miR-6837-5p	1026	-155.82	155	-25.25	70570	21	6462 9439 31804 42530 30212 42399 9348
hsa_circ_0028364	hsa-miR-6721-5p	155	-25.25	155	-25.25	5919	23	3872
hsa_circ_0062250	hsa-miR-4755-3p	156	-25.25	156	-25.25	257	22	19
hsa_circ_0067716	hsa-miR-4756-5p	156	-25.25	156	-25.25	337	23	150
hsa_circ_0005552	hsa-miR-5189-5p	158	-25.25	158	-25.25	751	24	320
hsa_circ_0090602	hsa-miR-7855-5p	158	-25.25	158	-25.25	2459	22	158
hsa_circ_0016446	hsa-miR-342-5p	307	-47.15	160	-25.25	1557	21	613 480
hsa_circ_0016447	hsa-miR-342-5p	307	-47.15	160	-25.25	1615	21	671 538
hsa_circ_0061979	hsa-miR-3192-5p	160	-25.25	160	-25.25	2090	23	412
hsa_circ_0089993	hsa-miR-3972	160	-25.25	160	-25.25	1397	22	1052
hsa_circ_0060007	hsa-miR-6843-3p	162	-25.25	162	-25.25	1145	21	695
hsa_circ_0091992	hsa-miR-432-5p	162	-25.25	162	-25.25	1957	23	1893
hsa_circ_0083181	hsa-miR-5192	620	-94.89	163	-25.25	52259	22	21456 13056 12169 33362
hsa_circ_0001693	hsa-miR-1247-3p	316	-49.86	164	-25.25	11493	24	8993 10209
hsa_circ_0078822	hsa-miR-342-3p	164	-25.25	164	-25.25	20770	23	4915
hsa_circ_0001693	hsa-miR-5582-5p	168	-25.25	168	-25.25	11493	22	254
hsa_circ_0067830	hsa-miR-1243	169	-25.25	169	-25.25	3174	22	1033
hsa_circ_0041804	hsa-miR-4793-5p	170	-25.25	170	-25.25	3990	24	1426
hsa_circ_0003918	hsa-miR-24-1-5p	174	-25.25	174	-25.25	26823	22	16521
hsa_circ_0060119	hsa-miR-329-5p	176	-25.25	176	-25.25	1245	23	485
hsa_circ_0076001	hsa-miR-6132	444	-68.12	150	-25.26	5572	19	1835 5220 1321
hsa_circ_0076001	hsa-miR-3177-3p	150	-25.26	150	-25.26	5572	21	642
hsa_circ_0088789	hsa-miR-204-3p	150	-25.26	150	-25.26	768	21	117
hsa_circ_0020845	hsa-miR-4469	152	-25.26	152	-25.26	170	22	60
hsa_circ_0043878	hsa-miR-7847-3p	152	-25.26	152	-25.26	3782	21	3689
hsa_circ_0091716	hsa-miR-193b-5p	152	-25.26	152	-25.26	2571	22	1551
hsa_circ_0083350	hsa-miR-873-3p	153	-25.26	153	-25.26	2698	22	541
hsa_circ_0059079	hsa-miR-3154	154	-25.26	154	-25.26	3281	22	56
hsa_circ_0086198	hsa-miR-500b-5p	453	-66.67	154	-25.26	237262	18	29420 85691 100368
hsa_circ_0044067	hsa-miR-6860	451	-70.6	155	-25.26	1624	22	100 1027 195
hsa_circ_0058287	hsa-miR-4443	299	-47.85	155	-25.26	993	17	280 1
hsa_circ_0078822	hsa-miR-1180-5p	302	-46.76	155	-25.26	20770	21	6245 3204
hsa_circ_0062444	hsa-miR-10398-3p	156	-25.26	156	-25.26	4291	21	3250
hsa_circ_0070787	hsa-miR-6860	156	-25.26	156	-25.26	1048	22	1021
hsa_circ_0070791	hsa-miR-6860	156	-25.26	156	-25.26	637	22	610
hsa_circ_0076206	hsa-miR-6857-5p	156	-25.26	156	-25.26	1290	22	760
hsa_circ_0053006	hsa-miR-4722-5p	157	-25.26	157	-25.26	931	23	92
hsa_circ_0053007	hsa-miR-4722-5p	157	-25.26	157	-25.26	1668	23	829
hsa_circ_0063936	hsa-miR-3926	157	-25.26	157	-25.26	2583	21	2281
hsa_circ_0066148	hsa-miR-3065-3p	157	-25.26	157	-25.26	678	23	631
hsa_circ_0001693	hsa-miR-6071	158	-25.26	158	-25.26	11493	19	10763
hsa_circ_0063877	hsa-miR-7845-5p	158	-25.26	158	-25.26	1310	21	192
hsa_circ_0036212	hsa-miR-10394-5p	619	-95.58	159	-25.26	19430	24	8460 4056 17197 1335
hsa_circ_0036212	hsa-miR-6134	310	-47.05	159	-25.26	19430	19	12127 16995
hsa_circ_0041804	hsa-miR-6134	608	-88.55	159	-25.26	3990	19	1308 1466 2109 3479
hsa_circ_0041804	hsa-miR-4481	159	-25.26	159	-25.26	3990	17	3612
hsa_circ_0063440	hsa-miR-6086	159	-25.26	159	-25.26	1698	20	687
hsa_circ_0070180	hsa-miR-4654	159	-25.26	159	-25.26	3132	22	2760
hsa_circ_0080131	hsa-miR-597-3p	160	-25.26	160	-25.26	3649	23	783
hsa_circ_0080141	hsa-miR-597-3p	160	-25.26	160	-25.26	2099	23	261
hsa_circ_0080142	hsa-miR-597-3p	160	-25.26	160	-25.26	2433	23	595
hsa_circ_0006329	hsa-miR-4436b-3p	304	-45.59	161	-25.26	16176	22	6204 6086
hsa_circ_0031094	hsa-miR-6515-5p	161	-25.26	161	-25.26	690	21	383
hsa_circ_0083181	hsa-miR-1260b	315	-45.6	161	-25.26	52259	19	1194 46567
hsa_circ_0063877	hsa-miR-1271-3p	162	-25.26	162	-25.26	1310	22	1063
hsa_circ_0067391	hsa-miR-125a-5p	162	-25.26	162	-25.26	4197	24	730
hsa_circ_0081498	hsa-miR-6809-3p	162	-25.26	162	-25.26	2559	21	1556
hsa_circ_0083181	hsa-miR-6134	779	-115.7	162	-25.26	52259	19	25514 22849 50460 38320 42063
hsa_circ_0049350	hsa-miR-3135b	163	-25.26	163	-25.26	1395	22	1346
hsa_circ_0053206	hsa-miR-1237-3p	163	-25.26	163	-25.26	3160	21	2055
hsa_circ_0071665	hsa-miR-1180-3p	163	-25.26	163	-25.26	622	22	73
hsa_circ_0071669	hsa-miR-1180-3p	163	-25.26	163	-25.26	227	22	73
hsa_circ_0083181	hsa-miR-6847-5p	930	-140.09	164	-25.26	52259	23	49204 1405 31961 12384 33311 18748
hsa_circ_0008644	hsa-miR-197-5p	165	-25.26	165	-25.26	819	23	721
hsa_circ_0058908	hsa-miR-18a-3p	166	-25.26	166	-25.26	62442	23	59128
hsa_circ_0043337	hsa-miR-502-5p	167	-25.26	167	-25.26	2923	21	2548
hsa_circ_0043344	hsa-miR-502-5p	167	-25.26	167	-25.26	1514	21	807
hsa_circ_0075692	hsa-miR-2467-3p	169	-25.26	169	-25.26	673	22	131
hsa_circ_0075695	hsa-miR-2467-3p	169	-25.26	169	-25.26	15118	22	131
hsa_circ_0075696	hsa-miR-2467-3p	169	-25.26	169	-25.26	193	22	131
hsa_circ_0039809	hsa-miR-6857-5p	150	-25.27	150	-25.27	3541	22	3051
hsa_circ_0063877	hsa-miR-127-3p	150	-25.27	150	-25.27	1310	22	13
hsa_circ_0000218	hsa-miR-4734	440	-69.04	151	-25.27	70570	22	4227 28844 19658
hsa_circ_0038959	hsa-miR-6887-3p	151	-25.27	151	-25.27	1478	21	139
hsa_circ_0045755	hsa-miR-6837-5p	297	-48.59	151	-25.27	5075	21	57 604
hsa_circ_0048625	hsa-miR-3151-5p	151	-25.27	151	-25.27	229	21	119
hsa_circ_0053987	hsa-miR-4793-3p	299	-47.07	151	-25.27	1754	23	725 887
hsa_circ_0070180	hsa-miR-4734	151	-25.27	151	-25.27	3132	22	1888
hsa_circ_0026591	hsa-miR-6734-5p	152	-25.27	152	-25.27	1419	23	421
hsa_circ_0084903	hsa-miR-665	152	-25.27	152	-25.27	4051	20	3615
hsa_circ_0090385	hsa-miR-8089	152	-25.27	152	-25.27	342	24	220
hsa_circ_0000400	hsa-miR-4418	733	-109.48	154	-25.27	55536	18	7357 14841 49482 10482 4406
hsa_circ_0089608	hsa-miR-4710	155	-25.27	155	-25.27	2380	18	1243
hsa_circ_0001693	hsa-miR-623	311	-45.76	156	-25.27	11493	23	9028 6533
hsa_circ_0060007	hsa-miR-6762-3p	156	-25.27	156	-25.27	1145	23	533
hsa_circ_0083181	hsa-miR-6129	450	-65.73	156	-25.27	52259	19	50688 47272 45851
hsa_circ_0000218	hsa-miR-25-3p	616	-93.28	157	-25.27	70570	22	17318 55190 18589 37949
hsa_circ_0000400	hsa-miR-25-3p	1243	-192.31	157	-25.27	55536	22	31853 34087 40969 46245 36712 28392 28705 44020
hsa_circ_0028364	hsa-miR-149-5p	157	-25.27	157	-25.27	5919	23	5547
hsa_circ_0034479	hsa-miR-4478	157	-25.27	157	-25.27	4491	17	2575
hsa_circ_0036212	hsa-miR-6129	157	-25.27	157	-25.27	19430	19	208
hsa_circ_0058908	hsa-miR-4780	312	-48.07	157	-25.27	62442	22	33502 28561
hsa_circ_0075695	hsa-miR-4448	461	-70.76	158	-25.27	15118	20	1897 13236 228
hsa_circ_0040118	hsa-miR-6132	160	-25.27	160	-25.27	478	19	185
hsa_circ_0009169	hsa-miR-25-3p	161	-25.27	161	-25.27	14862	22	11867
hsa_circ_0036212	hsa-miR-25-3p	161	-25.27	161	-25.27	19430	22	12088
hsa_circ_0006329	hsa-miR-6512-3p	311	-45.42	162	-25.27	16176	22	11441 2145
hsa_circ_0048469	hsa-miR-9851-5p	163	-25.27	163	-25.27	590	22	522
hsa_circ_0086198	hsa-miR-3158-3p	477	-70.38	163	-25.27	237262	22	64384 167956 4892
hsa_circ_0000218	hsa-miR-3945	475	-68.1	164	-25.27	70570	23	66225 3197 61577
hsa_circ_0056007	hsa-miR-892b	166	-25.27	166	-25.27	399	22	242
hsa_circ_0083181	hsa-miR-12125	772	-116.68	167	-25.27	52259	22	51751 47577 31283 41068 13958
hsa_circ_0092298	hsa-miR-6769b-3p	167	-25.27	167	-25.27	220	21	195
hsa_circ_0051424	hsa-miR-4540	169	-25.27	169	-25.27	805	21	182
hsa_circ_0025102	hsa-miR-377-5p	170	-25.27	170	-25.27	2086	22	49
hsa_circ_0059079	hsa-miR-4709-3p	336	-48.01	170	-25.27	3281	23	2749 2592
hsa_circ_0086198	hsa-miR-519a-2-5p	956	-137.8	170	-25.27	237262	21	233700 16447 43365 109467 95820 13310
hsa_circ_0086198	hsa-miR-6770-5p	2337	-324.43	170	-25.27	237262	24	152308 65067 143815 177771 163953 37375 54003 63801 42131 108186 225374 55020 87753 20154 21500
hsa_circ_0086198	hsa-miR-520b-5p	956	-137.8	170	-25.27	237262	21	233700 16447 43365 109467 95820 13310
hsa_circ_0086198	hsa-miR-103a-1-5p	635	-93.95	172	-25.27	237262	23	186400 206991 197582 61746
hsa_circ_0086198	hsa-miR-3664-3p	2642	-371.85	176	-25.27	237262	22	205832 35051 147315 218276 5830 612 18180 20795 52292 125543 125931 170615 908 112172 165172 35979 161689
hsa_circ_0050597	hsa-miR-5698	150	-25.28	150	-25.28	1491	22	1006
hsa_circ_0022698	hsa-miR-3189-3p	151	-25.28	151	-25.28	2592	21	1939
hsa_circ_0022700	hsa-miR-3189-3p	151	-25.28	151	-25.28	2403	21	1750
hsa_circ_0089993	hsa-miR-4747-5p	151	-25.28	151	-25.28	1397	22	868
hsa_circ_0044584	hsa-miR-665	152	-25.28	152	-25.28	593	20	218
hsa_circ_0075252	hsa-miR-6757-3p	152	-25.28	152	-25.28	883	22	426
hsa_circ_0050597	hsa-miR-204-3p	153	-25.28	153	-25.28	1491	21	383
hsa_circ_0063936	hsa-miR-10394-3p	153	-25.28	153	-25.28	2583	23	365
hsa_circ_0000400	hsa-miR-219a-2-3p	302	-46.96	154	-25.28	55536	22	13863 4647
hsa_circ_0035083	hsa-miR-575	154	-25.28	154	-25.28	2346	19	838
hsa_circ_0045755	hsa-miR-4632-3p	154	-25.28	154	-25.28	5075	22	3478
hsa_circ_0051257	hsa-miR-6848-5p	154	-25.28	154	-25.28	2205	23	2127
hsa_circ_0070709	hsa-miR-3127-5p	154	-25.28	154	-25.28	495	23	178
hsa_circ_0005779	hsa-miR-345-3p	155	-25.28	155	-25.28	837	22	83
hsa_circ_0010351	hsa-miR-4758-5p	155	-25.28	155	-25.28	2881	23	1107
hsa_circ_0028364	hsa-miR-6842-3p	605	-93.1	155	-25.28	5919	22	5134 2070 3746 15
hsa_circ_0049986	hsa-miR-4292	155	-25.28	155	-25.28	587	18	383
hsa_circ_0083350	hsa-miR-6762-5p	156	-25.28	156	-25.28	2698	23	360
hsa_circ_0001693	hsa-miR-3922-3p	157	-25.28	157	-25.28	11493	22	5510
hsa_circ_0008537	hsa-miR-7155-5p	157	-25.28	157	-25.28	243	19	200
hsa_circ_0079946	hsa-miR-7155-5p	157	-25.28	157	-25.28	1688	19	200
hsa_circ_0079951	hsa-miR-7155-5p	157	-25.28	157	-25.28	349	19	200
hsa_circ_0086198	hsa-miR-4672	625	-85.97	157	-25.28	237262	21	121680 131593 218904 21229
hsa_circ_0020058	hsa-miR-3679-5p	158	-25.28	158	-25.28	5554	23	1345
hsa_circ_0028364	hsa-miR-7113-5p	158	-25.28	158	-25.28	5919	21	5265
hsa_circ_0030920	hsa-miR-4755-3p	158	-25.28	158	-25.28	21696	22	8900
hsa_circ_0078822	hsa-miR-370-3p	158	-25.28	158	-25.28	20770	22	19984
hsa_circ_0079222	hsa-miR-4688	159	-25.28	159	-25.28	1512	22	658
hsa_circ_0089608	hsa-miR-148b-3p	159	-25.28	159	-25.28	2380	22	1884
hsa_circ_0042334	hsa-miR-320a-5p	160	-25.28	160	-25.28	601	22	123
hsa_circ_0076001	hsa-miR-7114-5p	302	-46.32	160	-25.28	5572	21	5320 4788
hsa_circ_0000400	hsa-miR-661	2518	-379.49	161	-25.28	55536	24	29459 40801 4553 16629 38150 40560 45645 45932 6293 10046 40958 52387 33879 3961 6423 37976 36701
hsa_circ_0080131	hsa-miR-4252	161	-25.28	161	-25.28	3649	19	1076
hsa_circ_0080141	hsa-miR-4252	161	-25.28	161	-25.28	2099	19	554
hsa_circ_0080142	hsa-miR-4252	161	-25.28	161	-25.28	2433	19	888
hsa_circ_0012756	hsa-miR-6804-5p	162	-25.28	162	-25.28	861	21	599
hsa_circ_0012757	hsa-miR-6804-5p	162	-25.28	162	-25.28	953	21	599
hsa_circ_0061928	hsa-miR-4687-3p	162	-25.28	162	-25.28	6318	21	3596
hsa_circ_0079146	hsa-miR-6780a-3p	162	-25.28	162	-25.28	607	21	37
hsa_circ_0058908	hsa-miR-6862-5p	638	-93.57	163	-25.28	62442	22	18875 34838 20086 60915
hsa_circ_0059413	hsa-miR-1321	164	-25.28	164	-25.28	5151	18	80
hsa_circ_0082191	hsa-miR-5587-5p	311	-45.55	164	-25.28	6570	18	4004 1838
hsa_circ_0076001	hsa-miR-4534	167	-25.28	167	-25.28	5572	17	5254
hsa_circ_0000400	hsa-let-7b-5p	499	-72.37	176	-25.28	55536	22	38646 25277 42149
hsa_circ_0090602	hsa-miR-6873-3p	176	-25.28	176	-25.28	2459	23	1103
hsa_circ_0078822	hsa-miR-6827-5p	298	-45.72	150	-25.29	20770	22	992 20502
hsa_circ_0081598	hsa-miR-4713-3p	150	-25.29	150	-25.29	2538	22	690
hsa_circ_0081602	hsa-miR-4713-3p	150	-25.29	150	-25.29	2116	22	268
hsa_circ_0070787	hsa-miR-612	151	-25.29	151	-25.29	1048	25	1018
hsa_circ_0070791	hsa-miR-612	151	-25.29	151	-25.29	637	25	607
hsa_circ_0000937	hsa-miR-597-3p	152	-25.29	152	-25.29	1059	23	833
hsa_circ_0060007	hsa-miR-25-5p	152	-25.29	152	-25.29	1145	21	309
hsa_circ_0043878	hsa-miR-193a-5p	154	-25.29	154	-25.29	3782	22	2196
hsa_circ_0046489	hsa-miR-6754-5p	154	-25.29	154	-25.29	1571	22	401
hsa_circ_0011756	hsa-miR-1229-3p	155	-25.29	155	-25.29	1498	23	1429
hsa_circ_0041804	hsa-miR-3130-3p	155	-25.29	155	-25.29	3990	21	354
hsa_circ_0053206	hsa-miR-6886-3p	156	-25.29	156	-25.29	3160	21	1540
hsa_circ_0036212	hsa-miR-7106-5p	447	-70.27	157	-25.29	19430	20	361 1474 17318
hsa_circ_0058908	hsa-miR-4717-3p	761	-113.46	157	-25.29	62442	21	31560 23038 24911 42207 42811
hsa_circ_0089993	hsa-miR-1200	311	-46.24	157	-25.29	1397	22	1075 760
hsa_circ_0011756	hsa-miR-4802-5p	158	-25.29	158	-25.29	1498	22	1041
hsa_circ_0015497	hsa-miR-6823-3p	158	-25.29	158	-25.29	2829	21	19
hsa_circ_0026591	hsa-miR-6793-3p	158	-25.29	158	-25.29	1419	20	810
hsa_circ_0040118	hsa-miR-1909-5p	158	-25.29	158	-25.29	478	21	437
hsa_circ_0036812	hsa-miR-6778-5p	161	-25.29	161	-25.29	6281	22	1566
hsa_circ_0003918	hsa-miR-9718	320	-45.99	162	-25.29	26823	20	19264 23130
hsa_circ_0005779	hsa-miR-936	162	-25.29	162	-25.29	837	22	427
hsa_circ_0009169	hsa-miR-3929	315	-45.51	162	-25.29	14862	23	5882 3643
hsa_circ_0078822	hsa-miR-2276-5p	315	-49.32	162	-25.29	20770	22	20218 17307
hsa_circ_0086198	hsa-miR-4709-5p	319	-48.62	163	-25.29	237262	22	72498 33664
hsa_circ_0009169	hsa-miR-3619-3p	164	-25.29	164	-25.29	14862	22	2922
hsa_circ_0041804	hsa-miR-7843-3p	164	-25.29	164	-25.29	3990	22	1801
hsa_circ_0081498	hsa-miR-4700-5p	164	-25.29	164	-25.29	2559	22	2173
hsa_circ_0022917	hsa-miR-505-5p	165	-25.29	165	-25.29	123	22	50
hsa_circ_0046594	hsa-miR-3690	165	-25.29	165	-25.29	985	23	419
hsa_circ_0088963	hsa-miR-181b-5p	318	-45.81	165	-25.29	3674	23	3557 2411
hsa_circ_0022698	hsa-miR-4772-3p	168	-25.29	168	-25.29	2592	22	2033
hsa_circ_0022700	hsa-miR-4772-3p	168	-25.29	168	-25.29	2403	22	1844
hsa_circ_0034686	hsa-miR-196a-3p	170	-25.29	170	-25.29	1786	22	1330
hsa_circ_0030920	hsa-miR-6842-3p	150	-25.3	150	-25.3	21696	22	8955
hsa_circ_0028255	hsa-miR-3150a-3p	151	-25.3	151	-25.3	960	22	74
hsa_circ_0039809	hsa-miR-5193	151	-25.3	151	-25.3	3541	22	3339
hsa_circ_0053153	hsa-miR-4640-5p	151	-25.3	151	-25.3	2449	23	131
hsa_circ_0053164	hsa-miR-4640-5p	151	-25.3	151	-25.3	341	23	131
hsa_circ_0075695	hsa-miR-4726-5p	151	-25.3	151	-25.3	15118	23	9957
hsa_circ_0088961	hsa-miR-1909-3p	151	-25.3	151	-25.3	2868	22	1650
hsa_circ_0088963	hsa-miR-1909-3p	151	-25.3	151	-25.3	3674	22	1650
hsa_circ_0010865	hsa-miR-4649-3p	152	-25.3	152	-25.3	958	21	841
hsa_circ_0026567	hsa-miR-6840-3p	152	-25.3	152	-25.3	1469	22	28
hsa_circ_0084729	hsa-miR-939-3p	152	-25.3	152	-25.3	4871	21	2292
hsa_circ_0038959	hsa-miR-4690-5p	153	-25.3	153	-25.3	1478	22	697
hsa_circ_0079946	hsa-miR-4498	298	-46.63	153	-25.3	1688	22	701 1193
hsa_circ_0045755	hsa-miR-4254	605	-91.18	154	-25.3	5075	23	2275 2158 1168 1153
hsa_circ_0053206	hsa-miR-1281	154	-25.3	154	-25.3	3160	17	2600
hsa_circ_0075695	hsa-miR-3619-5p	305	-48.67	155	-25.3	15118	22	1199 11981
hsa_circ_0091992	hsa-miR-4523	155	-25.3	155	-25.3	1957	21	834
hsa_circ_0083350	hsa-miR-211-3p	157	-25.3	157	-25.3	2698	21	960
hsa_circ_0086198	hsa-miR-6828-5p	602	-94.2	157	-25.3	237262	22	50237 144885 100810 106011
hsa_circ_0051770	hsa-miR-4430	158	-25.3	158	-25.3	186	18	90
hsa_circ_0058908	hsa-miR-4704-5p	158	-25.3	158	-25.3	62442	22	43421
hsa_circ_0091293	hsa-miR-4713-5p	158	-25.3	158	-25.3	1421	22	74
hsa_circ_0000266	hsa-miR-6873-5p	159	-25.3	159	-25.3	396	22	123
hsa_circ_0043878	hsa-miR-214-3p	313	-45.93	159	-25.3	3782	22	3713 3658
hsa_circ_0036212	hsa-miR-3652	473	-70.11	160	-25.3	19430	18	10748 2360 13318
hsa_circ_0086198	hsa-miR-6799-3p	749	-108.96	160	-25.3	237262	23	38705 204680 91763 101039 134493
hsa_circ_0070083	hsa-miR-4457	161	-25.3	161	-25.3	8794	22	6628
hsa_circ_0041804	hsa-miR-4715-3p	162	-25.3	162	-25.3	3990	23	2187
hsa_circ_0022846	hsa-miR-508-5p	163	-25.3	163	-25.3	2338	23	164
hsa_circ_0032575	hsa-miR-103b	163	-25.3	163	-25.3	1407	23	732
hsa_circ_0053153	hsa-miR-6791-3p	163	-25.3	163	-25.3	2449	21	1779
hsa_circ_0090679	hsa-miR-4425	163	-25.3	163	-25.3	9136	22	4198
hsa_circ_0090686	hsa-miR-4425	163	-25.3	163	-25.3	8883	22	4198
hsa_circ_0090735	hsa-miR-4425	163	-25.3	163	-25.3	5240	22	4198
hsa_circ_0090679	hsa-miR-6865-5p	464	-71.77	164	-25.3	9136	23	7945 6225 6744
hsa_circ_0090686	hsa-miR-6865-5p	464	-71.77	164	-25.3	8883	23	7945 6225 6744
hsa_circ_0078822	hsa-miR-5006-3p	320	-45.72	166	-25.3	20770	21	3518 19648
hsa_circ_0063626	hsa-miR-4732-5p	167	-25.3	167	-25.3	470	23	437
hsa_circ_0038122	hsa-miR-6876-3p	169	-25.3	169	-25.3	1255	24	893
hsa_circ_0058908	hsa-miR-5090	327	-50.2	169	-25.3	62442	23	1816 49399
hsa_circ_0078822	hsa-miR-6761-5p	323	-46.46	171	-25.3	20770	21	766 18229
hsa_circ_0058908	hsa-miR-29b-2-5p	174	-25.3	174	-25.3	62442	22	46486
hsa_circ_0083181	hsa-miR-34b-5p	150	-25.31	150	-25.31	52259	23	33945
hsa_circ_0051538	hsa-miR-6810-5p	151	-25.31	151	-25.31	1186	23	532
hsa_circ_0059413	hsa-miR-346	291	-46.66	151	-25.31	5151	23	3732 2205
hsa_circ_0046129	hsa-miR-3934-3p	152	-25.31	152	-25.31	411	22	368
hsa_circ_0076001	hsa-miR-6743-3p	152	-25.31	152	-25.31	5572	23	2909
hsa_circ_0080265	hsa-miR-3605-3p	152	-25.31	152	-25.31	588	23	483
hsa_circ_0039809	hsa-miR-3943	153	-25.31	153	-25.31	3541	23	896
hsa_circ_0048469	hsa-miR-211-3p	153	-25.31	153	-25.31	590	21	352
hsa_circ_0048738	hsa-miR-6721-5p	153	-25.31	153	-25.31	2947	23	1927
hsa_circ_0061160	hsa-miR-4520-5p	153	-25.31	153	-25.31	784	20	118
hsa_circ_0080131	hsa-miR-431-3p	153	-25.31	153	-25.31	3649	22	1241
hsa_circ_0080141	hsa-miR-431-3p	153	-25.31	153	-25.31	2099	22	719
hsa_circ_0080142	hsa-miR-431-3p	153	-25.31	153	-25.31	2433	22	1053
hsa_circ_0028364	hsa-miR-6856-5p	302	-49.07	154	-25.31	5919	24	3629 5059
hsa_circ_0084729	hsa-miR-1253	154	-25.31	154	-25.31	4871	21	3438
hsa_circ_0048212	hsa-miR-6756-3p	155	-25.31	155	-25.31	3101	20	2960
hsa_circ_0054386	hsa-miR-6775-5p	155	-25.31	155	-25.31	999	25	414
hsa_circ_0080131	hsa-miR-361-3p	299	-46.54	155	-25.31	3649	23	2893 2136
hsa_circ_0085694	hsa-miR-7854-3p	155	-25.31	155	-25.31	510	21	470
hsa_circ_0090602	hsa-miR-10394-3p	155	-25.31	155	-25.31	2459	23	765
hsa_circ_0025523	hsa-miR-1184	156	-25.31	156	-25.31	1124	23	98
hsa_circ_0063877	hsa-miR-4722-5p	303	-45.94	156	-25.31	1310	23	443 428
hsa_circ_0067830	hsa-miR-6795-5p	156	-25.31	156	-25.31	3174	24	835
hsa_circ_0010351	hsa-miR-134-5p	158	-25.31	158	-25.31	2881	22	1136
hsa_circ_0058908	hsa-miR-6748-5p	734	-110.69	158	-25.31	62442	22	3715 49215 51740 47339 25874
hsa_circ_0080131	hsa-miR-6762-3p	892	-133.96	158	-25.31	3649	23	1464 2401 2638 3015 1328 2827
hsa_circ_0080141	hsa-miR-6762-3p	457	-66.21	158	-25.31	2099	23	942 1879 806
hsa_circ_0080142	hsa-miR-6762-3p	457	-66.21	158	-25.31	2433	23	1276 2213 1140
hsa_circ_0020058	hsa-miR-6814-5p	159	-25.31	159	-25.31	5554	22	3554
hsa_circ_0083181	hsa-miR-1293	315	-50.14	159	-25.31	52259	22	32701 2844
hsa_circ_0050597	hsa-miR-6726-3p	161	-25.31	161	-25.31	1491	20	152
hsa_circ_0086198	hsa-miR-588	775	-111.5	161	-25.31	237262	21	48566 19536 103994 220406 69006
hsa_circ_0086198	hsa-miR-21-3p	784	-113.51	162	-25.31	237262	21	73903 154327 228923 236212 56210
hsa_circ_0084491	hsa-miR-1289	167	-25.31	167	-25.31	4186	23	1024
hsa_circ_0035083	hsa-miR-3127-5p	172	-25.31	172	-25.31	2346	23	16
hsa_circ_0030920	hsa-miR-8058	174	-25.31	174	-25.31	21696	22	17095
hsa_circ_0063440	hsa-miR-6754-5p	150	-25.32	150	-25.32	1698	22	1663
hsa_circ_0015497	hsa-miR-6732-5p	151	-25.32	151	-25.32	2829	20	2769
hsa_circ_0015500	hsa-miR-6732-5p	151	-25.32	151	-25.32	2635	20	2575
hsa_circ_0036212	hsa-miR-4516	298	-45.9	151	-25.32	19430	17	17399 9912
hsa_circ_0051442	hsa-miR-486-3p	297	-46.84	151	-25.32	660	21	415 57
hsa_circ_0030920	hsa-miR-6754-5p	296	-46.16	152	-25.32	21696	22	11547 12359
hsa_circ_0036212	hsa-miR-3064-5p	152	-25.32	152	-25.32	19430	21	8018
hsa_circ_0040118	hsa-miR-7156-3p	152	-25.32	152	-25.32	478	23	28
hsa_circ_0000218	hsa-miR-874-5p	588	-94.11	153	-25.32	70570	23	69857 9434 30892 53747
hsa_circ_0042003	hsa-miR-378g	153	-25.32	153	-25.32	2472	20	1599
hsa_circ_0041804	hsa-miR-6772-5p	156	-25.32	156	-25.32	3990	22	1903
hsa_circ_0058594	hsa-miR-6852-5p	156	-25.32	156	-25.32	2564	21	434
hsa_circ_0000218	hsa-miR-4797-3p	157	-25.32	157	-25.32	70570	21	15112
hsa_circ_0001693	hsa-miR-8057	311	-48.78	157	-25.32	11493	21	10983 3035
hsa_circ_0036935	hsa-miR-4722-3p	302	-50.35	157	-25.32	1535	22	1346 335
hsa_circ_0083181	hsa-miR-12122	616	-93.22	160	-25.32	52259	25	32474 50377 40067 7857
hsa_circ_0027325	hsa-miR-4437	161	-25.32	161	-25.32	450	21	76
hsa_circ_0030920	hsa-miR-3135b	615	-95.23	161	-25.32	21696	22	15336 21449 21060 7005
hsa_circ_0030190	hsa-miR-8081	315	-47.11	162	-25.32	1795	23	1300 1154
hsa_circ_0030191	hsa-miR-8081	315	-47.11	162	-25.32	1970	23	1475 1329
hsa_circ_0058908	hsa-miR-636	319	-49	163	-25.32	62442	23	6506 53617
hsa_circ_0086198	hsa-miR-6837-3p	787	-111.36	166	-25.32	237262	23	27556 32436 52216 190661 197879
hsa_circ_0000400	hsa-miR-6865-5p	167	-25.32	167	-25.32	55536	23	16706
hsa_circ_0062444	hsa-miR-520e-5p	169	-25.32	169	-25.32	4291	22	3198
hsa_circ_0076257	hsa-miR-4766-5p	169	-25.32	169	-25.32	2046	21	1097
hsa_circ_0035676	hsa-miR-4714-3p	171	-25.32	171	-25.32	4787	22	506
hsa_circ_0035695	hsa-miR-4714-3p	171	-25.32	171	-25.32	3669	22	506
hsa_circ_0035701	hsa-miR-4714-3p	171	-25.32	171	-25.32	3192	22	506
hsa_circ_0035707	hsa-miR-4714-3p	171	-25.32	171	-25.32	2532	22	506
hsa_circ_0030920	hsa-miR-761	296	-47.96	151	-25.33	21696	22	18914 20513
hsa_circ_0000218	hsa-miR-1238-5p	152	-25.33	152	-25.33	70570	23	69839
hsa_circ_0088963	hsa-miR-612	152	-25.33	152	-25.33	3674	25	3258
hsa_circ_0025102	hsa-miR-181d-3p	304	-47.12	153	-25.33	2086	21	770 1256
hsa_circ_0036812	hsa-miR-7106-5p	153	-25.33	153	-25.33	6281	20	6176
hsa_circ_0081498	hsa-miR-3153	153	-25.33	153	-25.33	2559	23	1813
hsa_circ_0083181	hsa-miR-6813-3p	303	-47.44	153	-25.33	52259	21	24713 44475
hsa_circ_0083181	hsa-miR-3661	750	-113.32	153	-25.33	52259	22	37595 11338 1824 24722 45665
hsa_circ_0000218	hsa-miR-6735-3p	604	-90.6	154	-25.33	70570	22	52375 67777 43245 8202
hsa_circ_0009493	hsa-miR-486-3p	300	-50.29	154	-25.33	2843	21	114 1021
hsa_circ_0045755	hsa-miR-1269b	154	-25.33	154	-25.33	5075	22	180
hsa_circ_0086198	hsa-miR-1180-5p	755	-110.87	154	-25.33	237262	21	190507 43321 18608 44485 38689
hsa_circ_0030190	hsa-miR-7152-3p	155	-25.33	155	-25.33	1795	20	608
hsa_circ_0030191	hsa-miR-7152-3p	155	-25.33	155	-25.33	1970	20	783
hsa_circ_0058908	hsa-miR-920	306	-48.27	155	-25.33	62442	20	15477 34507
hsa_circ_0076001	hsa-miR-6165	155	-25.33	155	-25.33	5572	19	5210
hsa_circ_0084729	hsa-miR-3922-5p	155	-25.33	155	-25.33	4871	23	2116
hsa_circ_0022844	hsa-miR-764	156	-25.33	156	-25.33	1889	22	124
hsa_circ_0022846	hsa-miR-764	156	-25.33	156	-25.33	2338	22	573
hsa_circ_0035676	hsa-miR-4696	156	-25.33	156	-25.33	4787	22	2427
hsa_circ_0035695	hsa-miR-4696	156	-25.33	156	-25.33	3669	22	2427
hsa_circ_0035701	hsa-miR-4696	156	-25.33	156	-25.33	3192	22	2427
hsa_circ_0035707	hsa-miR-4696	156	-25.33	156	-25.33	2532	22	2427
hsa_circ_0042466	hsa-miR-6516-5p	156	-25.33	156	-25.33	773	22	647
hsa_circ_0045755	hsa-miR-6877-5p	311	-49.28	156	-25.33	5075	22	223 1849
hsa_circ_0000400	hsa-miR-6751-3p	303	-47.3	157	-25.33	55536	21	22513 25687
hsa_circ_0001255	hsa-miR-9851-3p	158	-25.33	158	-25.33	88	22	52
hsa_circ_0088961	hsa-miR-1202	158	-25.33	158	-25.33	2868	21	2784
hsa_circ_0088963	hsa-miR-1202	304	-46.61	158	-25.33	3674	21	2784 3400
hsa_circ_0062071	hsa-miR-657	160	-25.33	160	-25.33	2007	23	512
hsa_circ_0061928	hsa-miR-3667-3p	161	-25.33	161	-25.33	6318	22	4701
hsa_circ_0007357	hsa-miR-6075	165	-25.33	165	-25.33	766	21	595
hsa_circ_0059079	hsa-miR-6819-3p	165	-25.33	165	-25.33	3281	21	1374
hsa_circ_0086198	hsa-miR-548b-3p	460	-66.58	167	-25.33	237262	22	11844 184191 14974
hsa_circ_0000400	hsa-miR-3190-3p	168	-25.33	168	-25.33	55536	23	27977
hsa_circ_0000218	hsa-miR-3193	324	-49.64	169	-25.33	70570	22	24463 21294
hsa_circ_0041340	hsa-miR-4523	151	-25.34	151	-25.34	360	21	325
hsa_circ_0041183	hsa-miR-5698	152	-25.34	152	-25.34	1570	22	718
hsa_circ_0058908	hsa-miR-6842-5p	886	-133.45	152	-25.34	62442	22	20390 31525 52546 3721 13355 32785
hsa_circ_0062091	hsa-miR-1587	298	-50.24	152	-25.34	2898	20	2254 2131
hsa_circ_0062092	hsa-miR-1587	298	-50.24	152	-25.34	3197	20	2254 2131
hsa_circ_0067830	hsa-miR-4425	152	-25.34	152	-25.34	3174	22	3035
hsa_circ_0088788	hsa-miR-324-5p	153	-25.34	153	-25.34	823	22	93
hsa_circ_0021811	hsa-miR-4492	296	-46.58	154	-25.34	1463	17	736 1393
hsa_circ_0084729	hsa-miR-4674	298	-45.94	154	-25.34	4871	21	2827 1434
hsa_circ_0023417	hsa-miR-4656	303	-49.65	155	-25.34	5351	23	1867 886
hsa_circ_0044584	hsa-miR-92a-1-5p	155	-25.34	155	-25.34	593	23	444
hsa_circ_0056598	hsa-miR-5587-5p	158	-25.34	158	-25.34	847	18	454
hsa_circ_0007357	hsa-miR-6879-5p	159	-25.34	159	-25.34	766	22	572
hsa_circ_0023227	hsa-miR-4793-3p	313	-45.47	159	-25.34	2361	23	2043 1198
hsa_circ_0050597	hsa-miR-2110	159	-25.34	159	-25.34	1491	22	971
hsa_circ_0058908	hsa-miR-3157-3p	305	-46.42	159	-25.34	62442	22	35447 59128
hsa_circ_0081515	hsa-miR-5691	160	-25.34	160	-25.34	723	22	361
hsa_circ_0083181	hsa-miR-6820-3p	160	-25.34	160	-25.34	52259	22	20660
hsa_circ_0000400	hsa-miR-30c-2-3p	610	-92.08	161	-25.34	55536	22	18471 9346 5938 36699
hsa_circ_0022843	hsa-miR-1343-3p	307	-47.86	161	-25.34	1474	22	857 381
hsa_circ_0022844	hsa-miR-1343-3p	307	-47.86	161	-25.34	1889	22	1272 796
hsa_circ_0022846	hsa-miR-1343-3p	307	-47.86	161	-25.34	2338	22	1721 1245
hsa_circ_0083181	hsa-miR-4476	1063	-159.15	161	-25.34	52259	22	41125 34928 10896 21470 10363 12381 51338
hsa_circ_0086198	hsa-miR-3175	1188	-181.15	161	-25.34	237262	22	30299 3721 11305 31022 76041 77958 186711 107958
hsa_circ_0010865	hsa-miR-5581-3p	163	-25.34	163	-25.34	958	22	556
hsa_circ_0021008	hsa-miR-6760-5p	163	-25.34	163	-25.34	2282	23	1408
hsa_circ_0084491	hsa-miR-766-3p	163	-25.34	163	-25.34	4186	22	826
hsa_circ_0086198	hsa-miR-4252	4671	-684.83	163	-25.34	237262	19	88902 134887 85631 48781 79666 75601 11566 166174 184731 192703 197781 200059 230560 18116 34405 43958 54150 55330 59090 70869 95299 100118 124512 162547 173538 189510 206263 549 116092 132558 45189
hsa_circ_0075252	hsa-miR-6837-5p	164	-25.34	164	-25.34	883	21	694
hsa_circ_0086198	hsa-miR-378b	799	-114.28	164	-25.34	237262	19	167752 134395 134433 204553 118341
hsa_circ_0059884	hsa-miR-1292-5p	150	-25.35	150	-25.35	439	25	21
hsa_circ_0062444	hsa-miR-4266	150	-25.35	150	-25.35	4291	16	3444
hsa_circ_0081598	hsa-miR-550a-5p	150	-25.35	150	-25.35	2538	23	2132
hsa_circ_0081602	hsa-miR-550a-5p	150	-25.35	150	-25.35	2116	23	1710
hsa_circ_0000218	hsa-miR-4667-3p	445	-72.46	151	-25.35	70570	21	40414 62185 11984
hsa_circ_0058908	hsa-miR-6812-3p	151	-25.35	151	-25.35	62442	21	52049
hsa_circ_0009493	hsa-miR-361-3p	152	-25.35	152	-25.35	2843	23	2475
hsa_circ_0053206	hsa-miR-6132	153	-25.35	153	-25.35	3160	19	2369
hsa_circ_0029590	hsa-miR-423-5p	154	-25.35	154	-25.35	909	23	882
hsa_circ_0039809	hsa-miR-766-3p	298	-45.56	154	-25.35	3541	22	2487 62
hsa_circ_0039809	hsa-miR-6737-5p	154	-25.35	154	-25.35	3541	21	1269
hsa_circ_0041183	hsa-miR-1538	154	-25.35	154	-25.35	1570	23	655
hsa_circ_0053007	hsa-miR-455-3p	156	-25.35	156	-25.35	1668	21	300
hsa_circ_0067391	hsa-miR-5194	156	-25.35	156	-25.35	4197	22	1693
hsa_circ_0083350	hsa-miR-6840-3p	156	-25.35	156	-25.35	2698	22	110
hsa_circ_0089608	hsa-miR-4749-3p	156	-25.35	156	-25.35	2380	20	1103
hsa_circ_0015497	hsa-miR-18a-3p	445	-68.61	157	-25.35	2829	23	2066 2041 542
hsa_circ_0015500	hsa-miR-18a-3p	445	-68.61	157	-25.35	2635	23	1872 1847 348
hsa_circ_0046129	hsa-miR-4691-3p	157	-25.35	157	-25.35	411	23	24
hsa_circ_0061928	hsa-miR-485-5p	157	-25.35	157	-25.35	6318	22	3597
hsa_circ_0080131	hsa-miR-6787-3p	313	-49.58	157	-25.35	3649	22	1826 2106
hsa_circ_0080141	hsa-miR-6787-3p	313	-49.58	157	-25.35	2099	22	1304 1584
hsa_circ_0080142	hsa-miR-6787-3p	313	-49.58	157	-25.35	2433	22	1638 1918
hsa_circ_0083181	hsa-miR-197-3p	307	-50.01	157	-25.35	52259	22	1144 38537
hsa_circ_0086198	hsa-miR-3184-5p	1356	-200.85	157	-25.35	237262	24	74021 161355 107811 109610 162035 186577 54211 228772 141426
hsa_circ_0000218	hsa-miR-3689a-5p	3218	-463.76	158	-25.35	70570	22	13776 46343 45749 11146 33617 34527 35371 13193 38953 45213 45849 45912 49259 33766 41143 13902 25767 26550 38603 44873 11519
hsa_circ_0000218	hsa-miR-3689e	3218	-463.76	158	-25.35	70570	22	13776 46343 45749 11146 33617 34527 35371 13193 38953 45213 45849 45912 49259 33766 41143 13902 25767 26550 38603 44873 11519
hsa_circ_0000218	hsa-miR-3689b-5p	3218	-463.76	158	-25.35	70570	22	13776 46343 45749 11146 33617 34527 35371 13193 38953 45213 45849 45912 49259 33766 41143 13902 25767 26550 38603 44873 11519
hsa_circ_0023227	hsa-miR-6749-3p	158	-25.35	158	-25.35	2361	21	1109
hsa_circ_0061979	hsa-miR-6088	159	-25.35	159	-25.35	2090	20	282
hsa_circ_0083181	hsa-miR-554	307	-46.99	159	-25.35	52259	21	51767 11586
hsa_circ_0023083	hsa-miR-939-3p	160	-25.35	160	-25.35	629	21	506
hsa_circ_0081143	hsa-miR-4519	160	-25.35	160	-25.35	1224	18	164
hsa_circ_0081148	hsa-miR-4519	160	-25.35	160	-25.35	810	18	20
hsa_circ_0082191	hsa-miR-1296-5p	455	-67.13	160	-25.35	6570	22	3296 159 4727
hsa_circ_0054926	hsa-miR-4420	161	-25.35	161	-25.35	1464	22	315
hsa_circ_0071803	hsa-miR-515-3p	161	-25.35	161	-25.35	3019	22	2820
hsa_circ_0000218	hsa-miR-485-5p	1541	-220.51	162	-25.35	70570	22	20302 4554 56026 2895 8182 14567 35966 40724 48848 52786
hsa_circ_0056763	hsa-miR-11181-3p	162	-25.35	162	-25.35	723	18	634
hsa_circ_0065216	hsa-miR-4691-5p	162	-25.35	162	-25.35	1292	23	667
hsa_circ_0085694	hsa-miR-7855-5p	162	-25.35	162	-25.35	510	22	78
hsa_circ_0075252	hsa-miR-2682-3p	163	-25.35	163	-25.35	883	22	632
hsa_circ_0021008	hsa-miR-1183	165	-25.35	165	-25.35	2282	27	2181
hsa_circ_0057427	hsa-miR-3150b-5p	166	-25.35	166	-25.35	2304	22	1442
hsa_circ_0057437	hsa-miR-3150b-5p	166	-25.35	166	-25.35	1926	22	1442
hsa_circ_0086198	hsa-miR-514b-5p	323	-45.8	168	-25.35	237262	22	77772 103348
hsa_circ_0086198	hsa-miR-4506	644	-92.27	168	-25.35	237262	20	185726 150275 10489 219356
hsa_circ_0071665	hsa-miR-557	171	-25.35	171	-25.35	622	23	458
hsa_circ_0000400	hsa-miR-20a-5p	4646	-637.76	173	-25.35	55536	23	19377 50010 21369 25368 27275 31076 3466 7691 10817 11525 11831 13321 15270 19242 22686 25743 34622 37345 42492 43141 43623 46627 47223 50693 51071 51457 52860 14651
hsa_circ_0038235	hsa-miR-3692-3p	173	-25.35	173	-25.35	107	24	18
hsa_circ_0042333	hsa-miR-6890-5p	150	-25.36	150	-25.36	416	21	31
hsa_circ_0042334	hsa-miR-6890-5p	150	-25.36	150	-25.36	601	21	216
hsa_circ_0080131	hsa-miR-128-1-5p	150	-25.36	150	-25.36	3649	23	1424
hsa_circ_0080141	hsa-miR-128-1-5p	150	-25.36	150	-25.36	2099	23	902
hsa_circ_0080142	hsa-miR-128-1-5p	150	-25.36	150	-25.36	2433	23	1236
hsa_circ_0000218	hsa-miR-6748-5p	873	-128.86	151	-25.36	70570	22	44456 64670 44380 13796 14339 25208
hsa_circ_0036810	hsa-miR-1909-3p	151	-25.36	151	-25.36	334	22	249
hsa_circ_0036811	hsa-miR-1909-3p	151	-25.36	151	-25.36	1207	22	249
hsa_circ_0036812	hsa-miR-1909-3p	151	-25.36	151	-25.36	6281	22	249
hsa_circ_0070787	hsa-miR-185-3p	151	-25.36	151	-25.36	1048	22	301
hsa_circ_0082190	hsa-miR-3620-5p	151	-25.36	151	-25.36	2474	22	1646
hsa_circ_0082191	hsa-miR-3620-5p	151	-25.36	151	-25.36	6570	22	1646
hsa_circ_0089608	hsa-miR-1343-3p	151	-25.36	151	-25.36	2380	22	1729
hsa_circ_0043337	hsa-miR-3155b	152	-25.36	152	-25.36	2923	18	741
hsa_circ_0053007	hsa-miR-7107-5p	152	-25.36	152	-25.36	1668	22	578
hsa_circ_0082722	hsa-miR-1291	152	-25.36	152	-25.36	5368	24	2635
hsa_circ_0088963	hsa-miR-486-3p	153	-25.36	153	-25.36	3674	21	3296
hsa_circ_0024979	hsa-miR-1249-5p	154	-25.36	154	-25.36	1875	24	1745
hsa_circ_0043337	hsa-miR-3155a	154	-25.36	154	-25.36	2923	21	738
hsa_circ_0058908	hsa-miR-4697-5p	300	-47.51	154	-25.36	62442	22	18867 47750
hsa_circ_0046489	hsa-miR-6729-3p	155	-25.36	155	-25.36	1571	21	805
hsa_circ_0062091	hsa-miR-6862-5p	155	-25.36	155	-25.36	2898	22	2408
hsa_circ_0062092	hsa-miR-6862-5p	155	-25.36	155	-25.36	3197	22	2408
hsa_circ_0012391	hsa-miR-7110-3p	156	-25.36	156	-25.36	1502	22	1205
hsa_circ_0034474	hsa-miR-1231	157	-25.36	157	-25.36	806	20	121
hsa_circ_0034476	hsa-miR-1231	157	-25.36	157	-25.36	1293	20	121
hsa_circ_0034479	hsa-miR-1231	157	-25.36	157	-25.36	4491	20	121
hsa_circ_0066148	hsa-miR-3137	157	-25.36	157	-25.36	678	24	410
hsa_circ_0000218	hsa-miR-6820-3p	158	-25.36	158	-25.36	70570	22	59997
hsa_circ_0048212	hsa-miR-6792-3p	158	-25.36	158	-25.36	3101	22	2916
hsa_circ_0048469	hsa-miR-6799-5p	158	-25.36	158	-25.36	590	20	292
hsa_circ_0059884	hsa-miR-6849-5p	158	-25.36	158	-25.36	439	23	417
hsa_circ_0066148	hsa-miR-5006-5p	158	-25.36	158	-25.36	678	21	522
hsa_circ_0083181	hsa-miR-4664-5p	311	-48.52	158	-25.36	52259	22	24508 51925
hsa_circ_0041746	hsa-miR-4465	159	-25.36	159	-25.36	1919	22	1572
hsa_circ_0042466	hsa-miR-8073	160	-25.36	160	-25.36	773	22	159
hsa_circ_0062091	hsa-miR-4494	165	-25.36	165	-25.36	2898	22	2801
hsa_circ_0062092	hsa-miR-4494	165	-25.36	165	-25.36	3197	22	2801
hsa_circ_0000218	hsa-miR-1911-3p	622	-93.31	168	-25.36	70570	20	63349 5932 64340 69098
hsa_circ_0036082	hsa-miR-4435	170	-25.36	170	-25.36	4057	22	23
hsa_circ_0028255	hsa-miR-10400-3p	150	-25.37	150	-25.37	960	22	866
hsa_circ_0039501	hsa-miR-4523	150	-25.37	150	-25.37	1068	21	186
hsa_circ_0042466	hsa-miR-4746-3p	150	-25.37	150	-25.37	773	21	441
hsa_circ_0057427	hsa-miR-4713-5p	151	-25.37	151	-25.37	2304	22	532
hsa_circ_0057437	hsa-miR-4713-5p	151	-25.37	151	-25.37	1926	22	532
hsa_circ_0057442	hsa-miR-4713-5p	151	-25.37	151	-25.37	1080	22	532
hsa_circ_0057443	hsa-miR-4713-5p	151	-25.37	151	-25.37	1026	22	532
hsa_circ_0057444	hsa-miR-4713-5p	151	-25.37	151	-25.37	711	22	532
hsa_circ_0058594	hsa-miR-7113-3p	302	-48.97	151	-25.37	2564	23	217 2121
hsa_circ_0059079	hsa-miR-6084	151	-25.37	151	-25.37	3281	20	1124
hsa_circ_0034686	hsa-miR-6780a-5p	152	-25.37	152	-25.37	1786	23	1412
hsa_circ_0043878	hsa-miR-324-3p	153	-25.37	153	-25.37	3782	23	339
hsa_circ_0045755	hsa-miR-3621	153	-25.37	153	-25.37	5075	20	34
hsa_circ_0075695	hsa-miR-650	153	-25.37	153	-25.37	15118	21	406
hsa_circ_0070180	hsa-miR-4700-5p	306	-45.96	154	-25.37	3132	22	2300 2344
hsa_circ_0083181	hsa-miR-1908-5p	891	-132.27	154	-25.37	52259	21	13488 18530 11215 6885 45995 23772
hsa_circ_0003918	hsa-miR-6738-3p	310	-48.81	155	-25.37	26823	24	12567 25782
hsa_circ_0065370	hsa-miR-3665	305	-47.1	155	-25.37	2688	18	1174 94
hsa_circ_0059884	hsa-miR-431-3p	156	-25.37	156	-25.37	439	22	119
hsa_circ_0003918	hsa-miR-3940-5p	157	-25.37	157	-25.37	26823	20	18204
hsa_circ_0062071	hsa-miR-9900	308	-48.43	158	-25.37	2007	21	982 189
hsa_circ_0063877	hsa-miR-26b-5p	158	-25.37	158	-25.37	1310	21	584
hsa_circ_0078822	hsa-miR-636	158	-25.37	158	-25.37	20770	23	12032
hsa_circ_0036212	hsa-miR-6503-3p	318	-47.6	159	-25.37	19430	21	15198 16821
hsa_circ_0050597	hsa-miR-6778-3p	310	-50.42	159	-25.37	1491	21	1321 363
hsa_circ_0083181	hsa-miR-4682	315	-50.29	159	-25.37	52259	23	6590 35399
hsa_circ_0005798	hsa-miR-6780a-5p	907	-139.45	160	-25.37	8428	23	3490 3357 6867 4243 7003 6834
hsa_circ_0042003	hsa-miR-4688	305	-49.72	160	-25.37	2472	22	1509 336
hsa_circ_0070321	hsa-miR-584-3p	160	-25.37	160	-25.37	4486	22	2405
hsa_circ_0081498	hsa-miR-4514	477	-73.11	160	-25.37	2559	18	1250 58 802
hsa_circ_0000218	hsa-miR-196a-3p	161	-25.37	161	-25.37	70570	22	17298
hsa_circ_0038959	hsa-miR-936	306	-45.56	161	-25.37	1478	22	1384 1152
hsa_circ_0043296	hsa-miR-6780a-5p	316	-49.11	164	-25.37	2131	23	1324 1190
hsa_circ_0068210	hsa-miR-6134	164	-25.37	164	-25.37	395	19	120
hsa_circ_0083181	hsa-miR-3664-3p	482	-67.18	164	-25.37	52259	22	22983 4891 39759
hsa_circ_0086198	hsa-miR-10397-5p	919	-134.23	164	-25.37	237262	22	100360 20183 78777 24576 225415 82049
hsa_circ_0043337	hsa-miR-193b-5p	167	-25.37	167	-25.37	2923	22	2574
hsa_circ_0043344	hsa-miR-193b-5p	167	-25.37	167	-25.37	1514	22	833
hsa_circ_0003918	hsa-miR-466	176	-25.37	176	-25.37	26823	23	21587
hsa_circ_0001693	hsa-miR-661	439	-69.37	150	-25.38	11493	24	2940 2776 6727
hsa_circ_0078822	hsa-miR-4488	150	-25.38	150	-25.38	20770	18	4282
hsa_circ_0091293	hsa-miR-4436b-5p	150	-25.38	150	-25.38	1421	22	55
hsa_circ_0059413	hsa-miR-3155a	151	-25.38	151	-25.38	5151	21	4252
hsa_circ_0000218	hsa-miR-3651	152	-25.38	152	-25.38	70570	24	68065
hsa_circ_0045755	hsa-miR-8089	152	-25.38	152	-25.38	5075	24	4981
hsa_circ_0060119	hsa-miR-532-3p	152	-25.38	152	-25.38	1245	22	235
hsa_circ_0000218	hsa-miR-4736	596	-93.7	153	-25.38	70570	19	65818 68760 55382 53669
hsa_circ_0042003	hsa-miR-5591-5p	153	-25.38	153	-25.38	2472	21	2377
hsa_circ_0042003	hsa-miR-7843-5p	153	-25.38	153	-25.38	2472	22	1580
hsa_circ_0053206	hsa-miR-4440	153	-25.38	153	-25.38	3160	22	1690
hsa_circ_0054949	hsa-miR-4478	306	-45.86	155	-25.38	2355	17	1661 509
hsa_circ_0077498	hsa-miR-3138	155	-25.38	155	-25.38	2378	24	2169
hsa_circ_0079461	hsa-miR-4436b-5p	155	-25.38	155	-25.38	5017	22	2605
hsa_circ_0009169	hsa-miR-6125	156	-25.38	156	-25.38	14862	20	9129
hsa_circ_0045755	hsa-miR-5691	468	-69.07	157	-25.38	5075	22	2764 4872 2321
hsa_circ_0048297	hsa-miR-3155b	157	-25.38	157	-25.38	971	18	688
hsa_circ_0078822	hsa-miR-920	307	-46.92	157	-25.38	20770	20	17824 18565
hsa_circ_0082491	hsa-miR-4682	157	-25.38	157	-25.38	650	23	498
hsa_circ_0000218	hsa-miR-1972	158	-25.38	158	-25.38	70570	22	21242
hsa_circ_0030920	hsa-miR-6825-5p	305	-49.28	158	-25.38	21696	22	9760 13531
hsa_circ_0058287	hsa-miR-7155-5p	158	-25.38	158	-25.38	993	19	272
hsa_circ_0082190	hsa-miR-4755-3p	312	-48.3	158	-25.38	2474	22	2218 1041
hsa_circ_0083181	hsa-miR-132-5p	158	-25.38	158	-25.38	52259	22	51498
hsa_circ_0053153	hsa-miR-216a-3p	314	-47.21	159	-25.38	2449	22	2290 1449
hsa_circ_0082722	hsa-miR-3175	477	-70.02	159	-25.38	5368	22	474 2939 4322
hsa_circ_0086198	hsa-miR-663b	586	-94.51	159	-25.38	237262	22	119233 177806 236342 221390
hsa_circ_0035676	hsa-miR-329-3p	160	-25.38	160	-25.38	4787	22	4190
hsa_circ_0051424	hsa-miR-10394-5p	160	-25.38	160	-25.38	805	24	170
hsa_circ_0063936	hsa-miR-6810-5p	160	-25.38	160	-25.38	2583	23	1994
hsa_circ_0080131	hsa-miR-185-3p	318	-50.37	160	-25.38	3649	22	2642 1476
hsa_circ_0008558	hsa-miR-660-3p	161	-25.38	161	-25.38	554	21	286
hsa_circ_0039305	hsa-miR-660-3p	161	-25.38	161	-25.38	813	21	545
hsa_circ_0039308	hsa-miR-660-3p	161	-25.38	161	-25.38	412	21	144
hsa_circ_0061928	hsa-miR-7114-5p	161	-25.38	161	-25.38	6318	21	2304
hsa_circ_0067830	hsa-miR-218-2-3p	163	-25.38	163	-25.38	3174	22	2539
hsa_circ_0086198	hsa-miR-512-5p	933	-137.5	164	-25.38	237262	23	92430 78746 80274 179702 59920 221639
hsa_circ_0032121	hsa-miR-6511b-5p	165	-25.38	165	-25.38	2428	24	2342
hsa_circ_0062091	hsa-miR-6873-3p	167	-25.38	167	-25.38	2898	23	9
hsa_circ_0062092	hsa-miR-6873-3p	167	-25.38	167	-25.38	3197	23	9
hsa_circ_0086198	hsa-miR-4306	1129	-157.03	167	-25.38	237262	17	20039 119659 224977 215080 62207 110446 163856
hsa_circ_0086198	hsa-miR-185-5p	1758	-244.62	167	-25.38	237262	22	20034 119654 224972 215075 62202 110441 121631 123694 154945 163850 63487
hsa_circ_0070366	hsa-miR-5584-3p	173	-25.38	173	-25.38	1196	22	149
hsa_circ_0083181	hsa-miR-499a-3p	174	-25.38	174	-25.38	52259	22	30374
hsa_circ_0086198	hsa-miR-5683	494	-68.64	174	-25.38	237262	24	2547 209930 63721
hsa_circ_0036812	hsa-miR-541-3p	150	-25.39	150	-25.39	6281	22	3160
hsa_circ_0084729	hsa-miR-5584-5p	150	-25.39	150	-25.39	4871	22	3652
hsa_circ_0009493	hsa-miR-4646-5p	151	-25.39	151	-25.39	2843	22	2007
hsa_circ_0011756	hsa-miR-4494	151	-25.39	151	-25.39	1498	22	1104
hsa_circ_0046489	hsa-miR-670-5p	151	-25.39	151	-25.39	1571	20	942
hsa_circ_0061160	hsa-miR-8080	151	-25.39	151	-25.39	784	23	183
hsa_circ_0075695	hsa-miR-6734-5p	151	-25.39	151	-25.39	15118	23	8955
hsa_circ_0076206	hsa-miR-6732-5p	152	-25.39	152	-25.39	1290	20	33
hsa_circ_0000400	hsa-miR-6874-5p	299	-49.47	153	-25.39	55536	23	38185 39027
hsa_circ_0015497	hsa-miR-920	153	-25.39	153	-25.39	2829	20	431
hsa_circ_0015500	hsa-miR-920	153	-25.39	153	-25.39	2635	20	237
hsa_circ_0022698	hsa-miR-4701-5p	153	-25.39	153	-25.39	2592	22	699
hsa_circ_0022700	hsa-miR-4701-5p	153	-25.39	153	-25.39	2403	22	510
hsa_circ_0061160	hsa-miR-4281	153	-25.39	153	-25.39	784	18	690
hsa_circ_0000400	hsa-miR-4741	154	-25.39	154	-25.39	55536	23	5107
hsa_circ_0082148	hsa-miR-3663-5p	154	-25.39	154	-25.39	101	21	11
hsa_circ_0082150	hsa-miR-3663-5p	154	-25.39	154	-25.39	285	21	11
hsa_circ_0022917	hsa-miR-5189-5p	155	-25.39	155	-25.39	123	24	1
hsa_circ_0061790	hsa-miR-4497	155	-25.39	155	-25.39	2909	17	967
hsa_circ_0022698	hsa-miR-3065-3p	156	-25.39	156	-25.39	2592	23	670
hsa_circ_0022700	hsa-miR-3065-3p	156	-25.39	156	-25.39	2403	23	481
hsa_circ_0010569	hsa-miR-4786-3p	157	-25.39	157	-25.39	3897	22	3734
hsa_circ_0083181	hsa-miR-892a	2808	-432.31	157	-25.39	52259	21	38589 38621 38669 38701 38733 38749 38813 38845 38893 38941 38957 38989 38769 38785 38865 38913 38560 38640
hsa_circ_0000102	hsa-miR-1296-3p	158	-25.39	158	-25.39	132	22	48
hsa_circ_0015497	hsa-miR-7160-3p	158	-25.39	158	-25.39	2829	21	1782
hsa_circ_0015500	hsa-miR-7160-3p	158	-25.39	158	-25.39	2635	21	1588
hsa_circ_0083181	hsa-miR-7843-5p	748	-114.3	158	-25.39	52259	22	47390 8502 43518 18840 37970
hsa_circ_0026591	hsa-miR-214-3p	159	-25.39	159	-25.39	1419	22	943
hsa_circ_0043878	hsa-miR-6757-5p	159	-25.39	159	-25.39	3782	22	2896
hsa_circ_0081598	hsa-miR-4749-3p	159	-25.39	159	-25.39	2538	20	1201
hsa_circ_0081602	hsa-miR-4749-3p	159	-25.39	159	-25.39	2116	20	779
hsa_circ_0006329	hsa-miR-6796-5p	470	-72.24	160	-25.39	16176	23	7697 8779 7576
hsa_circ_0010351	hsa-miR-6747-5p	160	-25.39	160	-25.39	2881	24	1749
hsa_circ_0030191	hsa-miR-892a	160	-25.39	160	-25.39	1970	21	163
hsa_circ_0084729	hsa-miR-8077	160	-25.39	160	-25.39	4871	22	581
hsa_circ_0000400	hsa-miR-320a-3p	162	-25.39	162	-25.39	55536	22	45768
hsa_circ_0009169	hsa-miR-6735-5p	303	-47.01	162	-25.39	14862	25	11193 4686
hsa_circ_0057974	hsa-miR-7114-5p	162	-25.39	162	-25.39	649	21	481
hsa_circ_0057976	hsa-miR-7114-5p	162	-25.39	162	-25.39	1148	21	481
hsa_circ_0058594	hsa-miR-6815-5p	162	-25.39	162	-25.39	2564	23	2403
hsa_circ_0062444	hsa-miR-5699-5p	162	-25.39	162	-25.39	4291	22	3132
hsa_circ_0035676	hsa-miR-4755-3p	310	-45.74	163	-25.39	4787	22	699 874
hsa_circ_0035695	hsa-miR-4755-3p	310	-45.74	163	-25.39	3669	22	699 874
hsa_circ_0035701	hsa-miR-4755-3p	310	-45.74	163	-25.39	3192	22	699 874
hsa_circ_0035707	hsa-miR-4755-3p	310	-45.74	163	-25.39	2532	22	699 874
hsa_circ_0036212	hsa-miR-4478	618	-96.06	163	-25.39	19430	17	7446 5279 7840 7311
hsa_circ_0041746	hsa-miR-3144-5p	318	-50.59	164	-25.39	1919	22	1173 1229
hsa_circ_0032121	hsa-miR-4723-3p	165	-25.39	165	-25.39	2428	22	1155
hsa_circ_0009169	hsa-miR-1226-5p	150	-25.4	150	-25.4	14862	26	9963
hsa_circ_0031094	hsa-miR-4632-5p	150	-25.4	150	-25.4	690	23	343
hsa_circ_0079461	hsa-miR-378a-5p	151	-25.4	151	-25.4	5017	22	1385
hsa_circ_0063936	hsa-miR-4648	152	-25.4	152	-25.4	2583	20	2186
hsa_circ_0065370	hsa-miR-4270	300	-48.03	152	-25.4	2688	20	839 1567
hsa_circ_0065796	hsa-miR-650	294	-46.61	152	-25.4	1911	21	1361 446
hsa_circ_0026688	hsa-miR-4279	302	-46.46	153	-25.4	1501	16	714 98
hsa_circ_0026567	hsa-miR-1180-5p	154	-25.4	154	-25.4	1469	21	1294
hsa_circ_0076001	hsa-miR-6824-5p	154	-25.4	154	-25.4	5572	22	1736
hsa_circ_0082191	hsa-miR-6875-5p	154	-25.4	154	-25.4	6570	21	4362
hsa_circ_0063877	hsa-miR-6786-3p	155	-25.4	155	-25.4	1310	23	262
hsa_circ_0074035	hsa-miR-6887-3p	155	-25.4	155	-25.4	1413	21	249
hsa_circ_0090602	hsa-miR-4689	155	-25.4	155	-25.4	2459	22	1477
hsa_circ_0010569	hsa-miR-3191-3p	156	-25.4	156	-25.4	3897	23	569
hsa_circ_0043337	hsa-miR-3187-5p	310	-47.01	156	-25.4	2923	23	566 835
hsa_circ_0059079	hsa-miR-4522	461	-69.59	156	-25.4	3281	21	2861 2827 2022
hsa_circ_0010569	hsa-miR-3619-5p	461	-71.7	157	-25.4	3897	22	2872 1962 3395
hsa_circ_0035676	hsa-miR-9851-3p	158	-25.4	158	-25.4	4787	22	2113
hsa_circ_0035695	hsa-miR-9851-3p	158	-25.4	158	-25.4	3669	22	2113
hsa_circ_0035701	hsa-miR-9851-3p	158	-25.4	158	-25.4	3192	22	2113
hsa_circ_0035707	hsa-miR-9851-3p	158	-25.4	158	-25.4	2532	22	2113
hsa_circ_0053938	hsa-miR-497-5p	159	-25.4	159	-25.4	855	21	779
hsa_circ_0078822	hsa-miR-6871-5p	469	-68.06	159	-25.4	20770	22	4221 13681 855
hsa_circ_0083181	hsa-miR-584-3p	159	-25.4	159	-25.4	52259	22	40872
hsa_circ_0032475	hsa-miR-7974	160	-25.4	160	-25.4	897	24	626
hsa_circ_0053938	hsa-miR-7155-5p	161	-25.4	161	-25.4	855	19	551
hsa_circ_0086198	hsa-miR-3614-5p	452	-69.77	161	-25.4	237262	23	107841 142584 4520
hsa_circ_0058908	hsa-miR-4686	162	-25.4	162	-25.4	62442	23	52816
hsa_circ_0076206	hsa-miR-603	162	-25.4	162	-25.4	1290	22	7
hsa_circ_0083181	hsa-miR-7974	770	-123.78	162	-25.4	52259	24	7015 48622 10271 12060 39160
hsa_circ_0070321	hsa-miR-3147	163	-25.4	163	-25.4	4486	24	1316
hsa_circ_0067811	hsa-miR-6734-3p	167	-25.4	167	-25.4	174	23	124
hsa_circ_0070180	hsa-miR-4663	167	-25.4	167	-25.4	3132	24	671
hsa_circ_0003354	hsa-miR-4716-3p	171	-25.4	171	-25.4	548	22	122
hsa_circ_0081143	hsa-miR-1184	150	-25.41	150	-25.41	1224	23	1143
hsa_circ_0068791	hsa-miR-6165	151	-25.41	151	-25.41	855	19	572
hsa_circ_0023227	hsa-miR-4487	152	-25.41	152	-25.41	2361	19	2085
hsa_circ_0023417	hsa-miR-3184-5p	153	-25.41	153	-25.41	5351	24	1134
hsa_circ_0000400	hsa-miR-1912-3p	154	-25.41	154	-25.41	55536	22	44048
hsa_circ_0025247	hsa-miR-4713-3p	154	-25.41	154	-25.41	1888	22	593
hsa_circ_0082188	hsa-miR-188-3p	154	-25.41	154	-25.41	1256	21	634
hsa_circ_0082189	hsa-miR-188-3p	154	-25.41	154	-25.41	1620	21	634
hsa_circ_0082190	hsa-miR-188-3p	154	-25.41	154	-25.41	2474	21	634
hsa_circ_0082191	hsa-miR-188-3p	298	-45.75	154	-25.41	6570	21	634 3133
hsa_circ_0090602	hsa-miR-8077	154	-25.41	154	-25.41	2459	22	732
hsa_circ_0008108	hsa-miR-486-3p	155	-25.41	155	-25.41	863	21	701
hsa_circ_0009691	hsa-miR-1587	155	-25.41	155	-25.41	216	20	82
hsa_circ_0009692	hsa-miR-1587	155	-25.41	155	-25.41	886	20	82
hsa_circ_0053987	hsa-miR-4258	155	-25.41	155	-25.41	1754	17	368
hsa_circ_0086198	hsa-miR-4676-5p	757	-114.64	155	-25.41	237262	21	38787 104597 50465 106923 51836
hsa_circ_0091992	hsa-miR-1268b	297	-45.58	155	-25.41	1957	20	1567 1516
hsa_circ_0091992	hsa-miR-1268a	155	-25.41	155	-25.41	1957	18	1569
hsa_circ_0014497	hsa-miR-6861-5p	156	-25.41	156	-25.41	551	22	479
hsa_circ_0036812	hsa-miR-6777-5p	156	-25.41	156	-25.41	6281	23	4799
hsa_circ_0090602	hsa-miR-12118	156	-25.41	156	-25.41	2459	20	1489
hsa_circ_0039809	hsa-miR-6812-5p	157	-25.41	157	-25.41	3541	25	1264
hsa_circ_0043878	hsa-miR-668-3p	158	-25.41	158	-25.41	3782	23	432
hsa_circ_0050597	hsa-miR-1275	158	-25.41	158	-25.41	1491	17	1013
hsa_circ_0086198	hsa-miR-664b-5p	772	-111.8	158	-25.41	237262	24	129026 161506 164974 103258 34064
hsa_circ_0000218	hsa-miR-10394-5p	461	-71.91	159	-25.41	70570	24	64269 21173 67565
hsa_circ_0070321	hsa-miR-199b-5p	317	-45.43	159	-25.41	4486	23	2400 2547
hsa_circ_0024979	hsa-miR-6868-5p	160	-25.41	160	-25.41	1875	22	1783
hsa_circ_0041183	hsa-miR-3176	160	-25.41	160	-25.41	1570	19	549
hsa_circ_0078822	hsa-miR-3176	304	-48.67	160	-25.41	20770	19	6077 17948
hsa_circ_0063936	hsa-miR-4736	314	-47.13	161	-25.41	2583	19	1105 1873
hsa_circ_0058908	hsa-miR-7154-3p	454	-66.49	162	-25.41	62442	20	25366 12827 22526
hsa_circ_0086198	hsa-miR-4327	313	-48.55	163	-25.41	237262	19	105861 235127
hsa_circ_0063440	hsa-miR-761	166	-25.41	166	-25.41	1698	22	232
hsa_circ_0065370	hsa-miR-6855-5p	325	-46.89	166	-25.41	2688	25	1252 2161
hsa_circ_0078822	hsa-miR-92b-3p	797	-120.96	166	-25.41	20770	22	16526 14214 14012 4954 4628
hsa_circ_0021008	hsa-miR-6845-5p	169	-25.41	169	-25.41	2282	19	314
hsa_circ_0058908	hsa-miR-4524b-3p	794	-116.51	170	-25.41	62442	20	37530 27489 37388 9634 44793
hsa_circ_0082191	hsa-miR-370-3p	296	-48.7	150	-25.42	6570	22	2997 865
hsa_circ_0000400	hsa-miR-4294	151	-25.42	151	-25.42	55536	17	36785
hsa_circ_0009169	hsa-miR-6858-5p	302	-48.19	151	-25.42	14862	22	4313 4605
hsa_circ_0063440	hsa-miR-874-3p	151	-25.42	151	-25.42	1698	22	116
hsa_circ_0036811	hsa-miR-7851-3p	154	-25.42	154	-25.42	1207	22	413
hsa_circ_0036812	hsa-miR-7851-3p	154	-25.42	154	-25.42	6281	22	413
hsa_circ_0091992	hsa-miR-345-3p	154	-25.42	154	-25.42	1957	22	1275
hsa_circ_0010351	hsa-miR-10394-5p	300	-46.91	155	-25.42	2881	24	1145 1396
hsa_circ_0039809	hsa-miR-4731-5p	310	-50.18	155	-25.42	3541	22	2548 2869
hsa_circ_0061790	hsa-miR-370-3p	155	-25.42	155	-25.42	2909	22	1296
hsa_circ_0083181	hsa-miR-4483	155	-25.42	155	-25.42	52259	17	2849
hsa_circ_0025102	hsa-miR-7156-3p	156	-25.42	156	-25.42	2086	23	2038
hsa_circ_0061928	hsa-miR-6811-5p	156	-25.42	156	-25.42	6318	22	3141
hsa_circ_0083350	hsa-miR-1260a	156	-25.42	156	-25.42	2698	18	2017
hsa_circ_0021662	hsa-miR-765	157	-25.42	157	-25.42	1351	21	856
hsa_circ_0041183	hsa-miR-323a-5p	159	-25.42	159	-25.42	1570	22	232
hsa_circ_0001693	hsa-miR-1268a	160	-25.42	160	-25.42	11493	18	1058
hsa_circ_0086198	hsa-miR-7848-3p	928	-138.31	160	-25.42	237262	23	87259 223247 73100 157817 104517 71617
hsa_circ_0088961	hsa-miR-1207-3p	160	-25.42	160	-25.42	2868	18	1142
hsa_circ_0088963	hsa-miR-1207-3p	160	-25.42	160	-25.42	3674	18	1142
hsa_circ_0003918	hsa-miR-5693	161	-25.42	161	-25.42	26823	22	18889
hsa_circ_0086198	hsa-miR-3675-5p	628	-88.87	162	-25.42	237262	23	22917 181263 234769 159907
hsa_circ_0035676	hsa-miR-4691-5p	164	-25.42	164	-25.42	4787	23	4655
hsa_circ_0075695	hsa-miR-5699-3p	165	-25.42	165	-25.42	15118	22	4824
hsa_circ_0021811	hsa-miR-6863	150	-25.43	150	-25.43	1463	23	581
hsa_circ_0000738	hsa-miR-7156-3p	151	-25.43	151	-25.43	621	23	34
hsa_circ_0083181	hsa-miR-339-3p	300	-49.11	151	-25.43	52259	23	840 40388
hsa_circ_0090679	hsa-miR-4300	151	-25.43	151	-25.43	9136	18	5973
hsa_circ_0090686	hsa-miR-4300	151	-25.43	151	-25.43	8883	18	5973
hsa_circ_0000218	hsa-miR-4505	1749	-271.15	152	-25.43	70570	18	17587 9346 50744 30903 43090 55436 54681 10897 31808 1326 56027 810
hsa_circ_0000218	hsa-miR-3127-3p	444	-71.89	152	-25.43	70570	22	30205 42542 30357
hsa_circ_0018166	hsa-miR-671-5p	152	-25.43	152	-25.43	3066	23	1114
hsa_circ_0058908	hsa-miR-4527	152	-25.43	152	-25.43	62442	22	51487
hsa_circ_0071803	hsa-miR-324-3p	152	-25.43	152	-25.43	3019	23	1727
hsa_circ_0082722	hsa-miR-4763-3p	304	-48.54	152	-25.43	5368	24	2228 3093
hsa_circ_0088789	hsa-miR-7150	152	-25.43	152	-25.43	768	18	747
hsa_circ_0036212	hsa-miR-6728-3p	608	-90.62	155	-25.43	19430	21	16464 3425 4127 15526
hsa_circ_0053153	hsa-miR-6881-5p	155	-25.43	155	-25.43	2449	22	1092
hsa_circ_0082722	hsa-miR-4474-3p	306	-47.8	155	-25.43	5368	22	45 1954
hsa_circ_0086198	hsa-miR-7155-5p	1045	-164.38	155	-25.43	237262	19	148313 80775 68053 154041 158102 49362 96768
hsa_circ_0025247	hsa-miR-1281	156	-25.43	156	-25.43	1888	17	394
hsa_circ_0036212	hsa-miR-589-3p	156	-25.43	156	-25.43	19430	24	4412
hsa_circ_0003918	hsa-miR-5009-5p	157	-25.43	157	-25.43	26823	24	21279
hsa_circ_0043337	hsa-miR-7160-5p	157	-25.43	157	-25.43	2923	21	561
hsa_circ_0074035	hsa-miR-3065-3p	157	-25.43	157	-25.43	1413	23	1338
hsa_circ_0000400	hsa-miR-3059-5p	158	-25.43	158	-25.43	55536	24	8977
hsa_circ_0051257	hsa-miR-4745-5p	158	-25.43	158	-25.43	2205	23	1987
hsa_circ_0001693	hsa-miR-6819-5p	159	-25.43	159	-25.43	11493	22	7162
hsa_circ_0048738	hsa-miR-6895-3p	159	-25.43	159	-25.43	2947	22	1934
hsa_circ_0054925	hsa-miR-4439	159	-25.43	159	-25.43	991	22	339
hsa_circ_0054926	hsa-miR-4439	159	-25.43	159	-25.43	1464	22	812
hsa_circ_0082191	hsa-miR-5194	159	-25.43	159	-25.43	6570	22	4076
hsa_circ_0086198	hsa-miR-6764-3p	785	-115.01	159	-25.43	237262	21	154502 4913 61756 202852 235566
hsa_circ_0038122	hsa-miR-4793-3p	160	-25.43	160	-25.43	1255	23	874
hsa_circ_0058908	hsa-miR-33b-3p	607	-92.43	160	-25.43	62442	22	56353 18955 18354 22910
hsa_circ_0059413	hsa-miR-4739	160	-25.43	160	-25.43	5151	25	74
hsa_circ_0082188	hsa-miR-4663	160	-25.43	160	-25.43	1256	24	420
hsa_circ_0082189	hsa-miR-4663	160	-25.43	160	-25.43	1620	24	420
hsa_circ_0082190	hsa-miR-4663	160	-25.43	160	-25.43	2474	24	420
hsa_circ_0082191	hsa-miR-4663	160	-25.43	160	-25.43	6570	24	420
hsa_circ_0035676	hsa-miR-4793-3p	161	-25.43	161	-25.43	4787	23	2227
hsa_circ_0035695	hsa-miR-4793-3p	161	-25.43	161	-25.43	3669	23	2227
hsa_circ_0035701	hsa-miR-4793-3p	161	-25.43	161	-25.43	3192	23	2227
hsa_circ_0035707	hsa-miR-4793-3p	161	-25.43	161	-25.43	2532	23	2227
hsa_circ_0089608	hsa-miR-8078	161	-25.43	161	-25.43	2380	23	692
hsa_circ_0045755	hsa-miR-5047	318	-49.67	162	-25.43	5075	21	3539 3847
hsa_circ_0086198	hsa-miR-4436b-5p	629	-92.82	162	-25.43	237262	22	39610 8294 7653 177663
hsa_circ_0051424	hsa-miR-7113-5p	167	-25.43	167	-25.43	805	21	623
hsa_circ_0000400	hsa-miR-4777-3p	171	-25.43	171	-25.43	55536	22	13037
hsa_circ_0075695	hsa-miR-519a-3p	173	-25.43	173	-25.43	15118	22	12040
hsa_circ_0022684	hsa-miR-4756-5p	150	-25.44	150	-25.44	830	23	719
hsa_circ_0035971	hsa-miR-6860	150	-25.44	150	-25.44	988	22	881
hsa_circ_0048738	hsa-miR-760	153	-25.44	153	-25.44	2947	20	2434
hsa_circ_0079146	hsa-miR-3934-3p	153	-25.44	153	-25.44	607	22	152
hsa_circ_0000218	hsa-miR-4523	154	-25.44	154	-25.44	70570	21	8130
hsa_circ_0048212	hsa-miR-6803-3p	154	-25.44	154	-25.44	3101	22	901
hsa_circ_0058908	hsa-miR-6894-3p	154	-25.44	154	-25.44	62442	21	52617
hsa_circ_0021811	hsa-miR-602	155	-25.44	155	-25.44	1463	23	1076
hsa_circ_0038959	hsa-miR-6801-3p	155	-25.44	155	-25.44	1478	20	1257
hsa_circ_0076206	hsa-miR-764	155	-25.44	155	-25.44	1290	22	1053
hsa_circ_0043878	hsa-miR-7112-5p	156	-25.44	156	-25.44	3782	22	1706
hsa_circ_0053153	hsa-miR-6748-3p	156	-25.44	156	-25.44	2449	21	1949
hsa_circ_0000400	hsa-miR-3150a-3p	304	-46.16	157	-25.44	55536	22	38789 40769
hsa_circ_0041692	hsa-miR-6504-5p	157	-25.44	157	-25.44	643	21	180
hsa_circ_0048297	hsa-miR-3155a	157	-25.44	157	-25.44	971	21	685
hsa_circ_0061814	hsa-miR-6511a-3p	157	-25.44	157	-25.44	940	22	290
hsa_circ_0090679	hsa-miR-519a-2-5p	157	-25.44	157	-25.44	9136	21	8244
hsa_circ_0090679	hsa-miR-520b-5p	157	-25.44	157	-25.44	9136	21	8244
hsa_circ_0090686	hsa-miR-519a-2-5p	157	-25.44	157	-25.44	8883	21	8244
hsa_circ_0090686	hsa-miR-520b-5p	157	-25.44	157	-25.44	8883	21	8244
hsa_circ_0075944	hsa-miR-5589-5p	158	-25.44	158	-25.44	1243	21	863
hsa_circ_0000218	hsa-miR-1912-3p	462	-67.45	159	-25.44	70570	22	33171 69316 10700
hsa_circ_0009169	hsa-miR-6830-5p	314	-47.37	159	-25.44	14862	22	4879 13325
hsa_circ_0026567	hsa-miR-600	159	-25.44	159	-25.44	1469	23	1299
hsa_circ_0078822	hsa-miR-937-5p	453	-68.67	159	-25.44	20770	20	11748 301 11261
hsa_circ_0032570	hsa-miR-3681-3p	160	-25.44	160	-25.44	882	22	530
hsa_circ_0032575	hsa-miR-3681-3p	160	-25.44	160	-25.44	1407	22	1313
hsa_circ_0083181	hsa-miR-9851-5p	619	-87.99	160	-25.44	52259	22	51259 46243 44011 4615
hsa_circ_0071803	hsa-miR-4793-3p	161	-25.44	161	-25.44	3019	23	2542
hsa_circ_0010569	hsa-miR-6845-5p	311	-49.99	162	-25.44	3897	19	513 3443
hsa_circ_0025247	hsa-miR-10401-5p	162	-25.44	162	-25.44	1888	20	1766
hsa_circ_0063440	hsa-miR-612	162	-25.44	162	-25.44	1698	25	10
hsa_circ_0089608	hsa-miR-933	164	-25.44	164	-25.44	2380	22	1553
hsa_circ_0026591	hsa-miR-3619-5p	165	-25.44	165	-25.44	1419	22	49
hsa_circ_0058908	hsa-miR-6774-5p	656	-96.35	167	-25.44	62442	25	56634 42728 45301 60838
hsa_circ_0041183	hsa-miR-188-5p	169	-25.44	169	-25.44	1570	21	995
hsa_circ_0022843	hsa-miR-125a-5p	150	-25.45	150	-25.45	1474	24	1196
hsa_circ_0022844	hsa-miR-125a-5p	150	-25.45	150	-25.45	1889	24	1611
hsa_circ_0022846	hsa-miR-125a-5p	150	-25.45	150	-25.45	2338	24	2060
hsa_circ_0061790	hsa-miR-145-3p	150	-25.45	150	-25.45	2909	22	165
hsa_circ_0006329	hsa-miR-4321	151	-25.45	151	-25.45	16176	21	574
hsa_circ_0036212	hsa-miR-211-3p	298	-47.65	151	-25.45	19430	21	19280 13642
hsa_circ_0048625	hsa-miR-661	151	-25.45	151	-25.45	229	24	24
hsa_circ_0075695	hsa-miR-6837-5p	293	-46.15	151	-25.45	15118	21	11121 11051
hsa_circ_0075942	hsa-miR-4537	151	-25.45	151	-25.45	3316	22	2342
hsa_circ_0010569	hsa-miR-765	152	-25.45	152	-25.45	3897	21	616
hsa_circ_0057427	hsa-miR-3189-3p	152	-25.45	152	-25.45	2304	21	1307
hsa_circ_0057437	hsa-miR-3189-3p	152	-25.45	152	-25.45	1926	21	1307
hsa_circ_0062091	hsa-miR-3176	152	-25.45	152	-25.45	2898	19	2481
hsa_circ_0062092	hsa-miR-3176	152	-25.45	152	-25.45	3197	19	2481
hsa_circ_0027184	hsa-miR-5685	300	-45.77	153	-25.45	2583	22	2038 1963
hsa_circ_0036212	hsa-miR-7160-3p	595	-92.36	153	-25.45	19430	21	1566 8571 16286 1411
hsa_circ_0043878	hsa-miR-6784-5p	153	-25.45	153	-25.45	3782	20	1693
hsa_circ_0078822	hsa-miR-122-5p	153	-25.45	153	-25.45	20770	22	815
hsa_circ_0041331	hsa-miR-1911-3p	154	-25.45	154	-25.45	1000	20	94
hsa_circ_0005798	hsa-miR-4430	306	-47.92	155	-25.45	8428	18	4743 7611
hsa_circ_0018166	hsa-miR-3918	300	-48.77	155	-25.45	3066	21	1811 2231
hsa_circ_0011756	hsa-miR-4309	156	-25.45	156	-25.45	1498	18	1082
hsa_circ_0000218	hsa-miR-4665-3p	157	-25.45	157	-25.45	70570	26	68671
hsa_circ_0036810	hsa-miR-4299	157	-25.45	157	-25.45	334	18	150
hsa_circ_0036811	hsa-miR-4299	157	-25.45	157	-25.45	1207	18	150
hsa_circ_0036812	hsa-miR-4299	157	-25.45	157	-25.45	6281	18	150
hsa_circ_0059413	hsa-miR-4697-5p	157	-25.45	157	-25.45	5151	22	639
hsa_circ_0088789	hsa-miR-6765-3p	157	-25.45	157	-25.45	768	21	625
hsa_circ_0075695	hsa-miR-6791-3p	158	-25.45	158	-25.45	15118	21	3936
hsa_circ_0078822	hsa-miR-6081	158	-25.45	158	-25.45	20770	24	7702
hsa_circ_0086198	hsa-miR-490-5p	308	-50.33	159	-25.45	237262	20	81220 145666
hsa_circ_0030696	hsa-miR-1301-3p	160	-25.45	160	-25.45	1382	24	787
hsa_circ_0082191	hsa-miR-3663-5p	160	-25.45	160	-25.45	6570	21	4317
hsa_circ_0053007	hsa-miR-378c	161	-25.45	161	-25.45	1668	25	480
hsa_circ_0065216	hsa-miR-1205	161	-25.45	161	-25.45	1292	20	847
hsa_circ_0078822	hsa-miR-1183	161	-25.45	161	-25.45	20770	27	18606
hsa_circ_0084491	hsa-miR-6884-5p	161	-25.45	161	-25.45	4186	22	1215
hsa_circ_0083181	hsa-miR-2114-5p	627	-93.5	163	-25.45	52259	22	46684 7123 8185 37165
hsa_circ_0083181	hsa-miR-6742-3p	322	-48.14	163	-25.45	52259	20	34976 9566
hsa_circ_0022684	hsa-miR-612	165	-25.45	165	-25.45	830	25	5
hsa_circ_0059935	hsa-miR-1306-5p	165	-25.45	165	-25.45	263	22	140
hsa_circ_0079946	hsa-miR-6864-5p	167	-25.45	167	-25.45	1688	24	374
hsa_circ_0086198	hsa-miR-890	488	-70.95	167	-25.45	237262	21	162918 18714 88814
hsa_circ_0050597	hsa-miR-4646-3p	171	-25.45	171	-25.45	1491	21	621
hsa_circ_0088963	hsa-miR-7160-5p	439	-71.12	150	-25.46	3674	21	3128 3251 3388
hsa_circ_0036082	hsa-miR-6510-5p	151	-25.46	151	-25.46	4057	22	3397
hsa_circ_0077509	hsa-miR-6870-5p	152	-25.46	152	-25.46	1164	19	594
hsa_circ_0081515	hsa-miR-4298	152	-25.46	152	-25.46	723	22	253
hsa_circ_0083181	hsa-miR-550a-5p	735	-111.91	152	-25.46	52259	23	1644 51313 11139 35896 50421
hsa_circ_0041746	hsa-miR-3934-5p	153	-25.46	153	-25.46	1919	22	1056
hsa_circ_0070321	hsa-miR-4732-3p	153	-25.46	153	-25.46	4486	21	2786
hsa_circ_0070180	hsa-miR-4660	300	-47.35	154	-25.46	3132	23	227 3033
hsa_circ_0009493	hsa-miR-149-3p	300	-48.67	155	-25.46	2843	21	941 2663
hsa_circ_0011756	hsa-miR-6797-3p	155	-25.46	155	-25.46	1498	22	328
hsa_circ_0058908	hsa-miR-6778-3p	895	-140.55	155	-25.46	62442	21	14169 33150 18105 55379 37874 60117
hsa_circ_0062091	hsa-miR-11400	155	-25.46	155	-25.46	2898	21	571
hsa_circ_0062092	hsa-miR-11400	155	-25.46	155	-25.46	3197	21	571
hsa_circ_0009493	hsa-miR-492	156	-25.46	156	-25.46	2843	23	168
hsa_circ_0041804	hsa-miR-6776-5p	156	-25.46	156	-25.46	3990	19	1265
hsa_circ_0089378	hsa-miR-12119	156	-25.46	156	-25.46	1441	25	49
hsa_circ_0089387	hsa-miR-12119	156	-25.46	156	-25.46	780	25	49
hsa_circ_0090679	hsa-miR-1296-5p	156	-25.46	156	-25.46	9136	22	3940
hsa_circ_0090686	hsa-miR-1296-5p	156	-25.46	156	-25.46	8883	22	3940
hsa_circ_0090735	hsa-miR-1296-5p	156	-25.46	156	-25.46	5240	22	3940
hsa_circ_0000218	hsa-miR-6813-5p	1190	-189.85	157	-25.46	70570	23	28288 26202 44644 10281 43398 45487 43752 31211
hsa_circ_0043337	hsa-miR-4437	311	-45.92	158	-25.46	2923	21	551 1575
hsa_circ_0053007	hsa-miR-3907	158	-25.46	158	-25.46	1668	22	462
hsa_circ_0083181	hsa-miR-1972	1359	-205.36	158	-25.46	52259	22	22635 32288 28502 13410 4315 14266 43999 20818 7077
hsa_circ_0075692	hsa-miR-486-5p	159	-25.46	159	-25.46	673	22	40
hsa_circ_0075695	hsa-miR-486-5p	159	-25.46	159	-25.46	15118	22	40
hsa_circ_0075696	hsa-miR-486-5p	159	-25.46	159	-25.46	193	22	40
hsa_circ_0078822	hsa-miR-6506-5p	161	-25.46	161	-25.46	20770	23	6020
hsa_circ_0058908	hsa-miR-6751-3p	939	-139.26	163	-25.46	62442	21	34792 6193 1417 13266 37444 58609
hsa_circ_0076718	hsa-miR-1324	163	-25.46	163	-25.46	3160	24	579
hsa_circ_0034479	hsa-miR-7159-5p	165	-25.46	165	-25.46	4491	21	3481
hsa_circ_0082722	hsa-miR-3929	165	-25.46	165	-25.46	5368	23	3052
hsa_circ_0071803	hsa-miR-3156-3p	166	-25.46	166	-25.46	3019	21	2392
hsa_circ_0076206	hsa-miR-7154-3p	166	-25.46	166	-25.46	1290	20	1099
hsa_circ_0088961	hsa-miR-212-5p	168	-25.46	168	-25.46	2868	23	813
hsa_circ_0088963	hsa-miR-212-5p	168	-25.46	168	-25.46	3674	23	813
hsa_circ_0034790	hsa-miR-4257	150	-25.47	150	-25.47	497	18	249
hsa_circ_0034790	hsa-miR-135a-2-3p	150	-25.47	150	-25.47	497	22	370
hsa_circ_0011756	hsa-miR-4646-5p	151	-25.47	151	-25.47	1498	22	1112
hsa_circ_0043296	hsa-miR-7108-5p	298	-49.14	151	-25.47	2131	21	1368 1893
hsa_circ_0009169	hsa-miR-4270	441	-74.81	152	-25.47	14862	20	11699 14007 20
hsa_circ_0041804	hsa-miR-4268	152	-25.47	152	-25.47	3990	21	881
hsa_circ_0063440	hsa-miR-6856-5p	152	-25.47	152	-25.47	1698	24	684
hsa_circ_0086198	hsa-miR-4420	300	-45.59	152	-25.47	237262	22	72046 158443
hsa_circ_0058908	hsa-miR-4756-5p	1030	-159.82	153	-25.47	62442	23	22810 32589 44366 56363 9550 22521 7544
hsa_circ_0009169	hsa-miR-3689d	452	-71.6	154	-25.47	14862	22	3615 11670 13064
hsa_circ_0010569	hsa-miR-92b-5p	154	-25.47	154	-25.47	3897	22	1134
hsa_circ_0090679	hsa-miR-1184	607	-90.05	155	-25.47	9136	23	3529 5847 3913 7377
hsa_circ_0090686	hsa-miR-1184	607	-90.05	155	-25.47	8883	23	3529 5847 3913 7377
hsa_circ_0090735	hsa-miR-1184	307	-46.54	155	-25.47	5240	23	3529 3913
hsa_circ_0000218	hsa-miR-4259	309	-50.77	156	-25.47	70570	22	69278 12412
hsa_circ_0058908	hsa-miR-149-5p	611	-95.04	156	-25.47	62442	23	36007 28732 47796 36045
hsa_circ_0062444	hsa-miR-1236-3p	156	-25.47	156	-25.47	4291	22	2239
hsa_circ_0075252	hsa-miR-6886-3p	157	-25.47	157	-25.47	883	21	90
hsa_circ_0058908	hsa-miR-5004-3p	158	-25.47	158	-25.47	62442	22	25103
hsa_circ_0070083	hsa-miR-6804-5p	158	-25.47	158	-25.47	8794	21	1630
hsa_circ_0043337	hsa-miR-4533	159	-25.47	159	-25.47	2923	22	1231
hsa_circ_0076001	hsa-miR-103a-3p	457	-66.39	159	-25.47	5572	23	3111 800 402
hsa_circ_0000218	hsa-miR-661	2085	-314.81	160	-25.47	70570	24	32402 9933 6253 52548 2818 7400 8101 21127 54421 65361 37932 67675 52891 55769
hsa_circ_0000266	hsa-miR-6836-5p	160	-25.47	160	-25.47	396	22	318
hsa_circ_0000400	hsa-miR-10394-5p	307	-46.48	160	-25.47	55536	24	34334 45485
hsa_circ_0000218	hsa-miR-3622b-3p	626	-94.2	161	-25.47	70570	21	36079 31260 43451 11454
hsa_circ_0039501	hsa-miR-4443	161	-25.47	161	-25.47	1068	17	1038
hsa_circ_0000400	hsa-miR-3664-3p	1257	-179.09	162	-25.47	55536	22	5618 24595 31917 44084 4572 37995 20778 46013
hsa_circ_0035971	hsa-miR-4308	162	-25.47	162	-25.47	988	18	615
hsa_circ_0086198	hsa-miR-4326	477	-71.63	163	-25.47	237262	20	100001 223422 77866
hsa_circ_0036212	hsa-miR-129-1-3p	320	-49.04	165	-25.47	19430	22	1581 4144
hsa_circ_0063877	hsa-miR-370-5p	327	-49.82	165	-25.47	1310	22	458 281
hsa_circ_0001693	hsa-miR-3929	642	-91.55	166	-25.47	11493	23	4317 10369 10236 2849
hsa_circ_0000218	hsa-miR-6786-3p	495	-75.27	168	-25.47	70570	23	33461 10990 57206
hsa_circ_0053987	hsa-miR-4736	321	-46.74	169	-25.47	1754	19	1044 1224
hsa_circ_0037672	hsa-miR-3943	150	-25.48	150	-25.48	828	23	719
hsa_circ_0061928	hsa-miR-542-5p	150	-25.48	150	-25.48	6318	23	4619
hsa_circ_0021811	hsa-miR-4721	151	-25.48	151	-25.48	1463	22	736
hsa_circ_0035676	hsa-miR-6760-5p	151	-25.48	151	-25.48	4787	23	2820
hsa_circ_0035695	hsa-miR-6760-5p	151	-25.48	151	-25.48	3669	23	2820
hsa_circ_0035701	hsa-miR-6760-5p	151	-25.48	151	-25.48	3192	23	2820
hsa_circ_0081598	hsa-miR-1343-3p	592	-97.11	151	-25.48	2538	22	465 608 666 677
hsa_circ_0081602	hsa-miR-1343-3p	592	-97.11	151	-25.48	2116	22	43 186 244 255
hsa_circ_0036212	hsa-miR-5004-5p	152	-25.48	152	-25.48	19430	22	18090
hsa_circ_0041804	hsa-miR-6801-3p	153	-25.48	153	-25.48	3990	20	2781
hsa_circ_0040242	hsa-miR-323a-5p	154	-25.48	154	-25.48	2640	22	1979
hsa_circ_0023417	hsa-miR-874-5p	155	-25.48	155	-25.48	5351	23	2396
hsa_circ_0057427	hsa-miR-584-3p	156	-25.48	156	-25.48	2304	22	248
hsa_circ_0057437	hsa-miR-584-3p	156	-25.48	156	-25.48	1926	22	248
hsa_circ_0057442	hsa-miR-584-3p	156	-25.48	156	-25.48	1080	22	248
hsa_circ_0057443	hsa-miR-584-3p	156	-25.48	156	-25.48	1026	22	248
hsa_circ_0057444	hsa-miR-584-3p	156	-25.48	156	-25.48	711	22	248
hsa_circ_0086198	hsa-miR-3944-5p	768	-116.12	156	-25.48	237262	21	48218 108656 111559 168306 32421
hsa_circ_0048738	hsa-miR-5581-5p	157	-25.48	157	-25.48	2947	22	683
hsa_circ_0053206	hsa-miR-491-5p	157	-25.48	157	-25.48	3160	22	1115
hsa_circ_0082191	hsa-miR-3689b-3p	157	-25.48	157	-25.48	6570	22	4792
hsa_circ_0082191	hsa-miR-3689c	157	-25.48	157	-25.48	6570	22	4792
hsa_circ_0065216	hsa-miR-1193	158	-25.48	158	-25.48	1292	23	822
hsa_circ_0051442	hsa-miR-6836-3p	159	-25.48	159	-25.48	660	21	542
hsa_circ_0057427	hsa-miR-4691-5p	159	-25.48	159	-25.48	2304	23	1183
hsa_circ_0057437	hsa-miR-4691-5p	159	-25.48	159	-25.48	1926	23	1183
hsa_circ_0000400	hsa-miR-149-5p	316	-47.76	160	-25.48	55536	23	18763 14816
hsa_circ_0072637	hsa-miR-345-3p	160	-25.48	160	-25.48	1364	22	660
hsa_circ_0078822	hsa-miR-5187-5p	160	-25.48	160	-25.48	20770	22	2760
hsa_circ_0052363	hsa-miR-6806-5p	161	-25.48	161	-25.48	1357	24	949
hsa_circ_0078822	hsa-miR-187-5p	161	-25.48	161	-25.48	20770	22	14196
hsa_circ_0003918	hsa-miR-12119	162	-25.48	162	-25.48	26823	25	8876
hsa_circ_0021008	hsa-miR-6744-3p	162	-25.48	162	-25.48	2282	23	1955
hsa_circ_0083181	hsa-miR-23b-5p	478	-67.58	162	-25.48	52259	22	8727 29973 48607
hsa_circ_0085355	hsa-miR-4450	162	-25.48	162	-25.48	1856	22	478
hsa_circ_0086198	hsa-miR-24-3p	1067	-158.44	162	-25.48	237262	22	104930 160737 211435 8822 38144 183220 123230
hsa_circ_0000218	hsa-miR-4457	163	-25.48	163	-25.48	70570	22	8586
hsa_circ_0009169	hsa-miR-5195-3p	309	-45.51	163	-25.48	14862	21	8922 11772
hsa_circ_0015497	hsa-miR-4510	163	-25.48	163	-25.48	2829	22	2580
hsa_circ_0015500	hsa-miR-4510	163	-25.48	163	-25.48	2635	22	2386
hsa_circ_0005798	hsa-miR-6511a-5p	164	-25.48	164	-25.48	8428	23	3485
hsa_circ_0061790	hsa-miR-205-3p	164	-25.48	164	-25.48	2909	21	309
hsa_circ_0058908	hsa-miR-3660	474	-69.21	165	-25.48	62442	21	12853 34112 41090
hsa_circ_0084729	hsa-miR-1587	310	-47.71	165	-25.48	4871	20	305 2374
hsa_circ_0086198	hsa-miR-5591-5p	633	-96.68	166	-25.48	237262	21	92880 43277 218527 191085
hsa_circ_0000658	hsa-miR-8080	320	-50.36	169	-25.48	1502	23	1257 1058
hsa_circ_0043337	hsa-miR-6807-3p	169	-25.48	169	-25.48	2923	23	2762
hsa_circ_0043344	hsa-miR-6807-3p	169	-25.48	169	-25.48	1514	23	1021
hsa_circ_0090679	hsa-miR-6856-5p	317	-47.32	172	-25.48	9136	24	342 8465
hsa_circ_0090686	hsa-miR-6856-5p	317	-47.32	172	-25.48	8883	24	342 8465
hsa_circ_0090735	hsa-miR-6856-5p	172	-25.48	172	-25.48	5240	24	342
hsa_circ_0090767	hsa-miR-6856-5p	172	-25.48	172	-25.48	1695	24	342
hsa_circ_0000218	hsa-miR-517-5p	179	-25.48	179	-25.48	70570	22	52242
hsa_circ_0024979	hsa-miR-4269	150	-25.49	150	-25.49	1875	21	1324
hsa_circ_0036082	hsa-miR-1343-3p	150	-25.49	150	-25.49	4057	22	3197
hsa_circ_0042003	hsa-miR-6743-5p	150	-25.49	150	-25.49	2472	22	1509
hsa_circ_0056856	hsa-miR-6743-3p	150	-25.49	150	-25.49	321	23	23
hsa_circ_0076257	hsa-miR-208a-5p	150	-25.49	150	-25.49	2046	22	385
hsa_circ_0009346	hsa-miR-4436a	153	-25.49	153	-25.49	642	21	367
hsa_circ_0071803	hsa-miR-892b	294	-45.64	154	-25.49	3019	22	2943 1320
hsa_circ_0039501	hsa-miR-7152-3p	155	-25.49	155	-25.49	1068	20	841
hsa_circ_0035083	hsa-miR-24-1-5p	156	-25.49	156	-25.49	2346	22	164
hsa_circ_0061790	hsa-miR-6804-5p	156	-25.49	156	-25.49	2909	21	499
hsa_circ_0075944	hsa-miR-3660	156	-25.49	156	-25.49	1243	21	711
hsa_circ_0000218	hsa-miR-6882-5p	314	-50.98	157	-25.49	70570	22	30589 42776
hsa_circ_0032433	hsa-miR-3918	157	-25.49	157	-25.49	405	21	190
hsa_circ_0043337	hsa-miR-3619-5p	303	-47.23	157	-25.49	2923	22	1760 624
hsa_circ_0043344	hsa-miR-3619-5p	157	-25.49	157	-25.49	1514	22	19
hsa_circ_0084729	hsa-miR-3622a-5p	158	-25.49	158	-25.49	4871	22	3113
hsa_circ_0084903	hsa-miR-4474-3p	305	-46.27	158	-25.49	4051	22	256 1909
hsa_circ_0084913	hsa-miR-4474-3p	305	-46.27	158	-25.49	2489	22	256 1909
hsa_circ_0089024	hsa-miR-3907	158	-25.49	158	-25.49	580	22	362
hsa_circ_0090679	hsa-miR-4522	158	-25.49	158	-25.49	9136	21	1669
hsa_circ_0090686	hsa-miR-4522	158	-25.49	158	-25.49	8883	21	1669
hsa_circ_0090735	hsa-miR-4522	158	-25.49	158	-25.49	5240	21	1669
hsa_circ_0090767	hsa-miR-4522	158	-25.49	158	-25.49	1695	21	1669
hsa_circ_0000400	hsa-miR-939-5p	159	-25.49	159	-25.49	55536	24	24163
hsa_circ_0032121	hsa-miR-3183	159	-25.49	159	-25.49	2428	22	1156
hsa_circ_0065370	hsa-miR-12121	311	-45.93	159	-25.49	2688	21	2063 2082
hsa_circ_0084491	hsa-miR-30a-3p	160	-25.49	160	-25.49	4186	22	401
hsa_circ_0000400	hsa-miR-127-5p	161	-25.49	161	-25.49	55536	22	35814
hsa_circ_0012391	hsa-miR-6873-3p	162	-25.49	162	-25.49	1502	23	1204
hsa_circ_0015497	hsa-miR-8060	162	-25.49	162	-25.49	2829	24	1730
hsa_circ_0015500	hsa-miR-8060	162	-25.49	162	-25.49	2635	24	1536
hsa_circ_0062444	hsa-miR-4713-3p	162	-25.49	162	-25.49	4291	22	1847
hsa_circ_0081143	hsa-miR-29c-3p	465	-68.06	162	-25.49	1224	22	635 148 58
hsa_circ_0081143	hsa-miR-29a-3p	473	-66.94	162	-25.49	1224	22	635 148 283
hsa_circ_0081148	hsa-miR-29c-3p	314	-46.04	162	-25.49	810	22	491 4
hsa_circ_0081148	hsa-miR-29a-3p	473	-66.94	162	-25.49	810	22	491 4 139
hsa_circ_0015497	hsa-miR-214-3p	163	-25.49	163	-25.49	2829	22	1742
hsa_circ_0015500	hsa-miR-214-3p	163	-25.49	163	-25.49	2635	22	1548
hsa_circ_0082190	hsa-miR-6729-3p	313	-48.49	163	-25.49	2474	21	2060 1780
hsa_circ_0082191	hsa-miR-6729-3p	313	-48.49	163	-25.49	6570	21	2060 1780
hsa_circ_0082741	hsa-miR-1207-5p	163	-25.49	163	-25.49	950	21	16
hsa_circ_0065925	hsa-miR-7110-3p	164	-25.49	164	-25.49	1721	22	1182
[truncated: 18,575 more rows]
